# Supplementary material for: 1-Cyclo­hexyl-3-{(E)-[1-(pyridin-2-yl)ethyl­idene]amino}­thio­urea
Source: Acta Crystallogr Sect E Struct Rep Online. 2011 Mar 23;67(Pt 4):o955. doi: 10.1107/S1600536811009317 (PMC3099887; doi:10.1107/S1600536811009317)
Supplement: Supplementary file 1 [file e-67-0o955-sup1.cif]

##############################################################################
###                                                                        ###
###        Electronic paper (Acta Crystallographica Section E)             ###
###                                                                        ###
##############################################################################
#                                                                            #
# This CIF contains the data in a paper accepted for publication in Acta     #
# Crystallographica Section E. It conforms to the requirements of Notes      #
# for Authors for Section E, and has been peer reviewed under the auspices   #
# of the IUCr Commission on Journals.                                        #
#                                                                            #
# Full details of the Crystallographic Information File format               #
# are given in the paper "The Crystallographic Information File (CIF):       #
# a New Standard Archive File for Crystallography" by S. R. Hall, F. H.      #
# Allen and I. D. Brown [Acta Cryst. (1991), A47, 655-685].                  #
#                                                                            #
# The current version of the core CIF dictionary is obtainable from          #
# ftp://ftp.iucr.org/pub/cif_core.dic. The current version number is 2.4.    #
#                                                                            #
# Software is freely available for graphical display of the structure(s) in  #
# this CIF.  For information consult the CIF home page http://www.iucr.org/  #
# cif/home.html                                                              #
#                                                                            #
# This file may be used for bona fide research purposes within the           #
# scientific community so long as proper attribution is given to the journal # 
# article from which it was obtained.                                        #
#                                                                            #
##############################################################################
                                             
data_global
_audit_creation_method     SHELXL-97
_journal_date_recd_electronic     2011-03-10
_journal_date_accepted     2011-03-11
_journal_name_full     'Acta Crystallographica, Section E'
_journal_year     2011
_journal_volume     67
_journal_issue      4
_journal_page_first     o955
_journal_page_last     o955
_journal_paper_category     QO
_journal_coeditor_code     HG5008
_publ_contact_author_name     ' Edward RT Tiekink '
_publ_contact_author_address
;
Department of Chemistry, University of Malaya,
50603 Kuala Lumpur, Malaysia
;
_publ_contact_author_email
;
edward.tiekink@gmail.com
;
_publ_contact_author_fax     ' +60 3 7967 4193 '
_publ_contact_author_phone     ' +60 3 7967 6775 '
_publ_section_title
;
1-Cyclohexyl-3-{(<i>E</i>)-[1-(pyridin-2-yl)ethylidene]amino}thiourea
;
loop_
    _publ_author_name
    _publ_author_footnote
    _publ_author_address
    'Md. Abdus Salam' .
;
Faculty of Resource Science and Technology, Universiti Malaysia Sarawak,
94300 Kota Samarahan, Sarawak, Malaysia
;
    'Md. Abu Affan'
;
Additional correspondence author, e-mail: maaffan@frst.unimas.my.
;
;
Faculty of Resource Science and Technology, Universiti Malaysia Sarawak,
94300 Kota Samarahan, Sarawak, Malaysia
;
    'Fasihuddin B. Ahmad ' .
;
Faculty of Resource Science and Technology, Universiti Malaysia Sarawak,
94300 Kota Samarahan, Sarawak, Malaysia
;
    'Ng, Seik Weng' .
;
Department of Chemistry, University of Malaya,
50603 Kuala Lumpur, Malaysia
;
    'Tiekink, Edward R. T.' .
;
Department of Chemistry, University of Malaya,
50603 Kuala Lumpur, Malaysia
;
_publ_section_synopsis     .
data_I
_audit_creation_method     SHELXL-97
_chemical_name_systematic
;
1-Cyclohexyl-3-{(<i>E</i>)-[1-(pyridin-2-yl)ethylidene]amino}thiourea
;
_chemical_name_common     ?
_chemical_formula_moiety     'C14 H20 N4 S'
_chemical_formula_sum     'C14 H20 N4 S'
_chemical_formula_iupac     'C14 H20 N4 S'
_chemical_formula_weight     276.40
_chemical_melting_point     ?
_symmetry_cell_setting     triclinic
_symmetry_space_group_name_H-M     'P -1'
_symmetry_space_group_name_Hall     '-P 1'
loop_
    _symmetry_equiv_pos_as_xyz
    'x, y, z'
    '-x, -y, -z'
_cell_length_a     5.8824(6)
_cell_length_b     10.2410(9)
_cell_length_c     12.3902(14)
_cell_angle_alpha     94.718(8)
_cell_angle_beta     90.427(9)
_cell_angle_gamma     90.979(8)
_cell_volume     743.74(13)
_cell_formula_units_Z     2
_cell_measurement_reflns_used     2234
_cell_measurement_theta_min     2.5
_cell_measurement_theta_max     29.3
_cell_measurement_temperature     295(2)
_exptl_crystal_description     block
_exptl_crystal_colour     colourless
_exptl_crystal_size_max     0.25
_exptl_crystal_size_mid     0.20
_exptl_crystal_size_min     0.15
_exptl_crystal_density_diffrn     1.234
_exptl_crystal_density_meas     ?
_exptl_crystal_density_method     'not measured'
_exptl_crystal_F_000     296
_exptl_absorpt_coefficient_mu     0.211
_exptl_absorpt_correction_type     multi-scan
_exptl_absorpt_process_details     '(CrysAlis PRO; Agilent Technologies, 2010)'
_exptl_absorpt_correction_T_min     0.842
_exptl_absorpt_correction_T_max     1.000
_exptl_special_details
;
;
_diffrn_ambient_temperature     295(2)
_diffrn_radiation_type     MoK\a
_diffrn_radiation_wavelength     0.71073
_diffrn_radiation_source     'SuperNova (Mo) X-ray Source'
_diffrn_radiation_monochromator     Mirror
_diffrn_measurement_device_type
;
Agilent Supernova Dual diffractometer with an Atlas detector
;
_diffrn_measurement_method     \w
_diffrn_detector_area_resol_mean     10.4041
_diffrn_reflns_number     5817
_diffrn_reflns_av_R_equivalents     0.0267
_diffrn_reflns_av_sigmaI/netI     0.0456
_diffrn_reflns_theta_min     2.48
_diffrn_reflns_theta_max     27.49
_diffrn_reflns_theta_full     27.49
_diffrn_measured_fraction_theta_max     0.962
_diffrn_measured_fraction_theta_full     0.962
_diffrn_reflns_limit_h_min     -7
_diffrn_reflns_limit_h_max     5
_diffrn_reflns_limit_k_min     -12
_diffrn_reflns_limit_k_max     11
_diffrn_reflns_limit_l_min     -16
_diffrn_reflns_limit_l_max     15
_diffrn_standards_number     0
_diffrn_standards_interval_count     0
_diffrn_standards_interval_time     0
_diffrn_standards_decay_%     0
_refine_special_details
;
Refinement of <i>F</i>^2^ against ALL reflections. The weighted <i>R</i>-factor
<i>wR</i> and goodness of fit <i>S</i> are based on <i>F</i>^2^, conventional
<i>R</i>-factors <i>R</i> are based on <i>F</i>, with <i>F</i> set to zero for
negative <i>F</i>^2^. The threshold expression of <i>F</i>^2^ >
\s(<i>F</i>^2^) is used only for calculating <i>R</i>-factors(gt) <i>etc</i>.
and is not relevant to the choice of reflections for refinement.
<i>R</i>-factors based on <i>F</i>^2^ are statistically about twice as large
as those based on <i>F</i>, and <i>R</i>- factors based on ALL data will be
even larger.
;
_reflns_number_total     3292
_reflns_number_gt     2355
_reflns_threshold_expression     I>2\s(I)
_refine_ls_structure_factor_coef     Fsqd
_refine_ls_matrix_type     full
_refine_ls_R_factor_all     0.0775
_refine_ls_R_factor_gt     0.0529
_refine_ls_wR_factor_gt     0.1297
_refine_ls_wR_factor_ref     0.1512
_refine_ls_goodness_of_fit_ref     1.036
_refine_ls_restrained_S_all     1.036
_refine_ls_number_reflns     3292
_refine_ls_number_parameters     181
_refine_ls_number_restraints     2
_refine_ls_hydrogen_treatment     mixed
_refine_ls_weighting_scheme     calc
_refine_ls_weighting_details
         'calc w=1/[\s^2^(Fo^2^)+(0.0595P)^2^+0.2389P] where P=(Fo^2^+2Fc^2^)/3'
_atom_sites_solution_hydrogens     geom
_atom_sites_solution_primary     direct
_atom_sites_solution_secondary     difmap
_refine_ls_shift/su_max     0.000
_refine_ls_shift/su_mean     0.000
_refine_diff_density_max     0.215
_refine_diff_density_min     -0.203
_refine_ls_extinction_method     none
_refine_ls_extinction_coef     ?
loop_
    _atom_type_symbol
    _atom_type_description
    _atom_type_scat_dispersion_real
    _atom_type_scat_dispersion_imag
    _atom_type_scat_source
    'C' 'C' 0.0033 0.0016
                         'International Tables Vol C Tables 4.2.6.8 and 6.1.1.4'
    'H' 'H' 0.0000 0.0000
                         'International Tables Vol C Tables 4.2.6.8 and 6.1.1.4'
    'N' 'N' 0.0061 0.0033
                         'International Tables Vol C Tables 4.2.6.8 and 6.1.1.4'
    'S' 'S' 0.1246 0.1234
                         'International Tables Vol C Tables 4.2.6.8 and 6.1.1.4'
_computing_data_collection     'CrysAlis PRO (Agilent Technologies, 2010)'
_computing_cell_refinement     'CrysAlis PRO (Agilent Technologies, 2010)'
_computing_data_reduction     'CrysAlis PRO (Agilent Technologies, 2010)'
_computing_structure_solution     'SHELXS97 (Sheldrick, 2008)'
_computing_structure_refinement     'SHELXL97 (Sheldrick, 2008)'
_computing_molecular_graphics
                      'ORTEP-3 (Farrugia, 1997) and DIAMOND (Brandenburg, 2006)'
_computing_publication_material     'publCIF (Westrip, 2010)'
loop_
    _atom_site_type_symbol
    _atom_site_label
    _atom_site_fract_x
    _atom_site_fract_y
    _atom_site_fract_z
    _atom_site_U_iso_or_equiv
    _atom_site_adp_type
    _atom_site_calc_flag
    _atom_site_refinement_flags
    _atom_site_occupancy
    _atom_site_disorder_assembly
    _atom_site_disorder_group
    S S1 0.98373(10) 0.38035(6) 0.62998(5) 0.0566(2) Uani d . 1 . .
    N N1 0.6028(3) 0.4301(2) 0.73985(16) 0.0516(5) Uani d D 1 . .
    N N2 0.6780(3) 0.56047(19) 0.60354(16) 0.0473(5) Uani d D 1 . .
    N N3 0.4954(3) 0.63316(18) 0.63973(15) 0.0443(4) Uani d . 1 . .
    N N4 0.2260(4) 0.9312(2) 0.61127(19) 0.0655(6) Uani d . 1 . .
    C C1 0.6423(4) 0.3310(2) 0.81548(18) 0.0509(6) Uani d . 1 . .
    H H1A 0.7317 0.2612 0.7785 0.061 Uiso calc R 1 . .
    C C2 0.7750(5) 0.3871(3) 0.9131(2) 0.0774(9) Uani d . 1 . .
    H H2A 0.6945 0.4610 0.9476 0.093 Uiso calc R 1 . .
    H H2B 0.9219 0.4189 0.8903 0.093 Uiso calc R 1 . .
    C C3 0.8102(6) 0.2857(4) 0.9947(3) 0.1056(13) Uani d . 1 . .
    H H3A 0.9038 0.2159 0.9627 0.127 Uiso calc R 1 . .
    H H3B 0.8898 0.3264 1.0579 0.127 Uiso calc R 1 . .
    C C4 0.5863(6) 0.2288(4) 1.0287(2) 0.0850(10) Uani d . 1 . .
    H H4A 0.6135 0.1614 1.0776 0.102 Uiso calc R 1 . .
    H H4B 0.4981 0.2969 1.0668 0.102 Uiso calc R 1 . .
    C C5 0.4558(5) 0.1713(3) 0.9314(3) 0.0797(9) Uani d . 1 . .
    H H5A 0.3094 0.1388 0.9542 0.096 Uiso calc R 1 . .
    H H5B 0.5380 0.0976 0.8977 0.096 Uiso calc R 1 . .
    C C6 0.4189(5) 0.2718(3) 0.8486(2) 0.0746(8) Uani d . 1 . .
    H H6A 0.3421 0.2296 0.7851 0.090 Uiso calc R 1 . .
    H H6B 0.3222 0.3407 0.8796 0.090 Uiso calc R 1 . .
    C C7 0.7428(4) 0.4599(2) 0.66113(17) 0.0436(5) Uani d . 1 . .
    C C8 0.4457(4) 0.7360(2) 0.59286(18) 0.0433(5) Uani d . 1 . .
    C C9 0.5690(4) 0.7871(2) 0.4999(2) 0.0575(6) Uani d . 1 . .
    H H9A 0.5857 0.7177 0.4437 0.086 Uiso calc R 1 . .
    H H9B 0.7165 0.8197 0.5238 0.086 Uiso calc R 1 . .
    H H9C 0.4842 0.8567 0.4725 0.086 Uiso calc R 1 . .
    C C10 0.2493(4) 0.8097(2) 0.64002(17) 0.0438(5) Uani d . 1 . .
    C C11 0.1000(4) 0.7543(2) 0.70977(19) 0.0516(6) Uani d . 1 . .
    H H11 0.1192 0.6689 0.7279 0.062 Uiso calc R 1 . .
    C C12 -0.0774(4) 0.8277(3) 0.7519(2) 0.0627(7) Uani d . 1 . .
    H H12 -0.1794 0.7929 0.7993 0.075 Uiso calc R 1 . .
    C C13 -0.1011(5) 0.9530(3) 0.7227(2) 0.0702(8) Uani d . 1 . .
    H H13 -0.2191 1.0048 0.7500 0.084 Uiso calc R 1 . .
    C C14 0.0518(5) 1.0001(3) 0.6527(3) 0.0768(9) Uani d . 1 . .
    H H14 0.0339 1.0850 0.6327 0.092 Uiso calc R 1 . .
    H H1 0.478(3) 0.474(2) 0.743(2) 0.065(8) Uiso d D 1 . .
    H H2 0.768(4) 0.579(3) 0.5503(14) 0.065(8) Uiso d D 1 . .
loop_
    _atom_site_aniso_label
    _atom_site_aniso_U_11
    _atom_site_aniso_U_22
    _atom_site_aniso_U_33
    _atom_site_aniso_U_12
    _atom_site_aniso_U_13
    _atom_site_aniso_U_23
    S1 0.0544(4) 0.0507(4) 0.0685(4) 0.0198(3) 0.0197(3) 0.0228(3)
    N1 0.0532(11) 0.0492(12) 0.0560(11) 0.0178(9) 0.0174(9) 0.0209(9)
    N2 0.0480(10) 0.0408(11) 0.0557(11) 0.0121(8) 0.0150(9) 0.0165(9)
    N3 0.0448(9) 0.0368(10) 0.0527(11) 0.0086(7) 0.0091(8) 0.0101(8)
    N4 0.0693(13) 0.0387(12) 0.0918(16) 0.0159(10) 0.0248(12) 0.0197(11)
    C1 0.0587(13) 0.0454(13) 0.0517(13) 0.0179(10) 0.0168(11) 0.0172(11)
    C2 0.0801(19) 0.084(2) 0.0717(18) -0.0111(16) 0.0005(15) 0.0302(16)
    C3 0.101(3) 0.137(3) 0.087(2) -0.018(2) -0.0175(19) 0.062(2)
    C4 0.103(2) 0.090(2) 0.0679(19) 0.0107(19) 0.0187(17) 0.0400(17)
    C5 0.088(2) 0.067(2) 0.089(2) -0.0019(16) 0.0221(17) 0.0356(17)
    C6 0.0723(18) 0.078(2) 0.0778(19) -0.0094(15) 0.0030(15) 0.0351(16)
    C7 0.0480(12) 0.0358(12) 0.0479(12) 0.0066(9) 0.0061(10) 0.0085(9)
    C8 0.0479(12) 0.0338(11) 0.0495(12) 0.0041(9) 0.0055(9) 0.0101(9)
    C9 0.0650(15) 0.0477(14) 0.0633(15) 0.0124(11) 0.0193(12) 0.0206(12)
    C10 0.0480(11) 0.0365(12) 0.0479(12) 0.0061(9) 0.0031(10) 0.0080(10)
    C11 0.0543(13) 0.0455(14) 0.0568(14) 0.0105(10) 0.0090(11) 0.0120(11)
    C12 0.0603(15) 0.0694(19) 0.0594(15) 0.0102(13) 0.0161(12) 0.0079(13)
    C13 0.0689(17) 0.0608(18) 0.0806(19) 0.0243(14) 0.0174(15) -0.0027(15)
    C14 0.0823(19) 0.0418(15) 0.109(2) 0.0219(13) 0.0256(18) 0.0138(15)
_geom_special_details
;
All e.s.d.'s (except the e.s.d. in the dihedral angle between two l.s. planes)
are estimated using the full covariance matrix. The cell e.s.d.'s are taken
into account individually in the estimation of e.s.d.'s in distances, angles
and torsion angles; correlations between e.s.d.'s in cell parameters are only
used when they are defined by crystal symmetry. An approximate (isotropic)
treatment of cell e.s.d.'s is used for estimating e.s.d.'s involving l.s.
planes.
;
loop_
    _geom_bond_atom_site_label_1
    _geom_bond_atom_site_label_2
    _geom_bond_site_symmetry_2
    _geom_bond_distance
    _geom_bond_publ_flag
    S1 C7 . 1.678(2) ?
    N1 C7 . 1.332(3) ?
    N1 C1 . 1.457(3) ?
    N1 H1 . 0.870(10) ?
    N2 C7 . 1.359(3) ?
    N2 N3 . 1.374(2) ?
    N2 H2 . 0.878(10) ?
    N3 C8 . 1.281(3) ?
    N4 C10 . 1.331(3) ?
    N4 C14 . 1.336(3) ?
    C1 C2 . 1.503(4) ?
    C1 C6 . 1.512(3) ?
    C1 H1A . 0.9800 ?
    C2 C3 . 1.523(4) ?
    C2 H2A . 0.9700 ?
    C2 H2B . 0.9700 ?
    C3 C4 . 1.508(5) ?
    C3 H3A . 0.9700 ?
    C3 H3B . 0.9700 ?
    C4 C5 . 1.498(5) ?
    C4 H4A . 0.9700 ?
    C4 H4B . 0.9700 ?
    C5 C6 . 1.529(4) ?
    C5 H5A . 0.9700 ?
    C5 H5B . 0.9700 ?
    C6 H6A . 0.9700 ?
    C6 H6B . 0.9700 ?
    C8 C10 . 1.488(3) ?
    C8 C9 . 1.491(3) ?
    C9 H9A . 0.9600 ?
    C9 H9B . 0.9600 ?
    C9 H9C . 0.9600 ?
    C10 C11 . 1.384(3) ?
    C11 C12 . 1.377(3) ?
    C11 H11 . 0.9300 ?
    C12 C13 . 1.370(4) ?
    C12 H12 . 0.9300 ?
    C13 C14 . 1.364(4) ?
    C13 H13 . 0.9300 ?
    C14 H14 . 0.9300 ?
loop_
    _geom_angle_atom_site_label_1
    _geom_angle_atom_site_label_2
    _geom_angle_atom_site_label_3
    _geom_angle_site_symmetry_1
    _geom_angle_site_symmetry_3
    _geom_angle
    _geom_angle_publ_flag
    C7 N1 C1 . . 125.56(19) ?
    C7 N1 H1 . . 114.1(18) ?
    C1 N1 H1 . . 120.3(18) ?
    C7 N2 N3 . . 118.18(18) ?
    C7 N2 H2 . . 115.9(18) ?
    N3 N2 H2 . . 125.6(18) ?
    C8 N3 N2 . . 119.02(18) ?
    C10 N4 C14 . . 117.7(2) ?
    N1 C1 C2 . . 111.2(2) ?
    N1 C1 C6 . . 110.3(2) ?
    C2 C1 C6 . . 110.8(2) ?
    N1 C1 H1A . . 108.1 ?
    C2 C1 H1A . . 108.1 ?
    C6 C1 H1A . . 108.1 ?
    C1 C2 C3 . . 111.7(3) ?
    C1 C2 H2A . . 109.3 ?
    C3 C2 H2A . . 109.3 ?
    C1 C2 H2B . . 109.3 ?
    C3 C2 H2B . . 109.3 ?
    H2A C2 H2B . . 107.9 ?
    C4 C3 C2 . . 111.2(3) ?
    C4 C3 H3A . . 109.4 ?
    C2 C3 H3A . . 109.4 ?
    C4 C3 H3B . . 109.4 ?
    C2 C3 H3B . . 109.4 ?
    H3A C3 H3B . . 108.0 ?
    C5 C4 C3 . . 110.2(3) ?
    C5 C4 H4A . . 109.6 ?
    C3 C4 H4A . . 109.6 ?
    C5 C4 H4B . . 109.6 ?
    C3 C4 H4B . . 109.6 ?
    H4A C4 H4B . . 108.1 ?
    C4 C5 C6 . . 111.9(3) ?
    C4 C5 H5A . . 109.2 ?
    C6 C5 H5A . . 109.2 ?
    C4 C5 H5B . . 109.2 ?
    C6 C5 H5B . . 109.2 ?
    H5A C5 H5B . . 107.9 ?
    C1 C6 C5 . . 111.2(2) ?
    C1 C6 H6A . . 109.4 ?
    C5 C6 H6A . . 109.4 ?
    C1 C6 H6B . . 109.4 ?
    C5 C6 H6B . . 109.4 ?
    H6A C6 H6B . . 108.0 ?
    N1 C7 N2 . . 115.73(19) ?
    N1 C7 S1 . . 124.18(17) ?
    N2 C7 S1 . . 120.08(16) ?
    N3 C8 C10 . . 114.81(19) ?
    N3 C8 C9 . . 126.0(2) ?
    C10 C8 C9 . . 119.19(19) ?
    C8 C9 H9A . . 109.5 ?
    C8 C9 H9B . . 109.5 ?
    H9A C9 H9B . . 109.5 ?
    C8 C9 H9C . . 109.5 ?
    H9A C9 H9C . . 109.5 ?
    H9B C9 H9C . . 109.5 ?
    N4 C10 C11 . . 122.2(2) ?
    N4 C10 C8 . . 116.23(19) ?
    C11 C10 C8 . . 121.5(2) ?
    C12 C11 C10 . . 119.0(2) ?
    C12 C11 H11 . . 120.5 ?
    C10 C11 H11 . . 120.5 ?
    C13 C12 C11 . . 118.8(2) ?
    C13 C12 H12 . . 120.6 ?
    C11 C12 H12 . . 120.6 ?
    C12 C13 C14 . . 118.7(3) ?
    C12 C13 H13 . . 120.7 ?
    C14 C13 H13 . . 120.7 ?
    N4 C14 C13 . . 123.6(3) ?
    N4 C14 H14 . . 118.2 ?
    C13 C14 H14 . . 118.2 ?
loop_
    _geom_torsion_atom_site_label_1
    _geom_torsion_atom_site_label_2
    _geom_torsion_atom_site_label_3
    _geom_torsion_atom_site_label_4
    _geom_torsion_site_symmetry_1
    _geom_torsion_site_symmetry_2
    _geom_torsion_site_symmetry_3
    _geom_torsion_site_symmetry_4
    _geom_torsion
    _geom_torsion_publ_flag
    C7 N2 N3 C8 . . . . 173.2(2) ?
    C7 N1 C1 C2 . . . . 87.7(3) ?
    C7 N1 C1 C6 . . . . -149.0(2) ?
    N1 C1 C2 C3 . . . . 178.0(3) ?
    C6 C1 C2 C3 . . . . 54.9(3) ?
    C1 C2 C3 C4 . . . . -56.3(4) ?
    C2 C3 C4 C5 . . . . 56.3(4) ?
    C3 C4 C5 C6 . . . . -56.3(4) ?
    N1 C1 C6 C5 . . . . -177.8(2) ?
    C2 C1 C6 C5 . . . . -54.2(3) ?
    C4 C5 C6 C1 . . . . 55.7(4) ?
    C1 N1 C7 N2 . . . . -176.6(2) ?
    C1 N1 C7 S1 . . . . 4.3(3) ?
    N3 N2 C7 N1 . . . . 8.8(3) ?
    N3 N2 C7 S1 . . . . -172.17(15) ?
    N2 N3 C8 C10 . . . . -178.40(18) ?
    N2 N3 C8 C9 . . . . 0.0(3) ?
    C14 N4 C10 C11 . . . . 0.3(4) ?
    C14 N4 C10 C8 . . . . -179.7(2) ?
    N3 C8 C10 N4 . . . . 164.7(2) ?
    C9 C8 C10 N4 . . . . -13.9(3) ?
    N3 C8 C10 C11 . . . . -15.3(3) ?
    C9 C8 C10 C11 . . . . 166.1(2) ?
    N4 C10 C11 C12 . . . . -0.7(4) ?
    C8 C10 C11 C12 . . . . 179.3(2) ?
    C10 C11 C12 C13 . . . . 0.4(4) ?
    C11 C12 C13 C14 . . . . 0.2(4) ?
    C10 N4 C14 C13 . . . . 0.3(5) ?
    C12 C13 C14 N4 . . . . -0.6(5) ?
loop_
    _geom_hbond_atom_site_label_D
    _geom_hbond_atom_site_label_H
    _geom_hbond_atom_site_label_A
    _geom_hbond_site_symmetry_A
    _geom_hbond_distance_DH
    _geom_hbond_distance_HA
    _geom_hbond_distance_DA
    _geom_hbond_angle_DHA
    N1 H1 N3 . 0.867(19) 2.16(2) 2.592(3) 110.8(17)
    C9 H9C N4 . 0.96 2.39 2.822(3) 107
    N2 H2 S1 2_766 0.88(2) 2.73(2) 3.610(2) 174(2)
    C9 H9B Cg1 1_655 0.96 2.89 3.776(3) 155
