# Supplementary material for: 1-Cyclo­hexyl-3-{(E)-[1-(pyridin-2-yl)ethyl­idene]amino}­thio­urea
Source: Acta Crystallogr Sect E Struct Rep Online. 2011 Mar 23;67(Pt 4):o955. doi: 10.1107/S1600536811009317 (PMC3099887; doi:10.1107/S1600536811009317)
Supplement: Supplementary file 2 [file e-67-0o955-Isup2.hkl]

# 
# h,k,l, Fc-squared, Fo-squared, sigma(Fo-squared) and status flag 
# 
data_I
_shelx_title '  P-1' 
_shelx_refln_list_code          4 
_shelx_F_calc_maximum       90.40 
_exptl_crystal_F_000       296.00 
_reflns_d_resolution_high  0.7698 
 
loop_ 
 _symmetry_equiv_pos_as_xyz 
 'x, y, z' 
 '-x, -y, -z' 
 
_cell_length_a     5.8824 
_cell_length_b    10.2410 
_cell_length_c    12.3902 
_cell_angle_alpha  94.718 
_cell_angle_beta   90.427 
_cell_angle_gamma  90.979 
 
_shelx_F_squared_multiplier     1.000 
 
loop_ 
 _refln_index_h 
 _refln_index_k 
 _refln_index_l 
 _refln_F_squared_calc 
 _refln_F_squared_meas 
 _refln_F_squared_sigma 
 _refln_observed_status 
   1   0   0      215.75      233.12      3.72 o 
   2   0   0      715.71      726.10      9.29 o 
   3   0   0       47.87       49.60      2.16 o 
   4   0   0      151.74      158.69      5.80 o 
   5   0   0       24.21       24.41      1.73 o 
   6   0   0        4.43        5.59      1.20 o 
   7   0   0        0.49        1.87      1.38 o 
  -7   1   0        2.13        3.36      1.71 o 
  -6   1   0       77.30       83.45      6.11 o 
  -5   1   0       67.58       62.96      2.89 o 
  -4   1   0       39.83       39.97      2.05 o 
  -3   1   0      141.00      149.69      5.12 o 
  -2   1   0      142.15      135.88      4.36 o 
  -1   1   0      225.12      243.90      7.28 o 
   1   1   0     2873.42     2916.45     27.97 o 
   2   1   0       51.06       46.06      1.38 o 
   3   1   0      412.37      429.00     10.01 o 
   4   1   0       58.42       61.34      3.08 o 
   5   1   0        0.89        0.86      0.58 o 
   6   1   0        4.82        2.58      2.24 o 
   7   1   0        3.17       -1.19      1.19 o 
  -7   2   0        0.29        2.32      1.78 o 
  -6   2   0       31.45       35.13      3.13 o 
  -5   2   0       16.13       13.36      1.56 o 
  -4   2   0       49.87       44.72      2.30 o 
  -3   2   0     1037.99     1190.25     18.45 o 
  -2   2   0      148.76      176.18      4.34 o 
  -1   2   0     2598.01     2544.54     31.20 o 
   0   2   0     1006.88      965.56     18.65 o 
   1   2   0      183.69      174.22      2.49 o 
   2   2   0      516.60      503.86      7.35 o 
   3   2   0       30.01       35.35      1.62 o 
   4   2   0        9.18        8.06      0.97 o 
   5   2   0       29.62       27.99      2.32 o 
   6   2   0        0.12        0.48      0.68 o 
   7   2   0        2.93        3.24      1.61 o 
  -7   3   0        0.20        0.46      1.06 o 
  -6   3   0        0.33        2.00      0.90 o 
  -5   3   0        3.34        2.35      0.67 o 
  -4   3   0       94.40       88.80      4.24 o 
  -3   3   0       54.07       72.78      4.45 o 
  -2   3   0      688.49      659.89     11.22 o 
  -1   3   0      387.64      358.50      7.12 o 
   0   3   0      189.93      205.80      6.99 o 
   1   3   0      694.44      727.68      7.34 o 
   2   3   0       54.52       50.25      1.58 o 
   3   3   0        0.93       15.12      1.21 o 
   4   3   0        1.42        1.00      0.42 o 
   5   3   0       70.12       74.13      3.52 o 
   6   3   0       80.50       88.24      4.81 o 
   7   3   0        0.72        1.26      1.55 o 
  -7   4   0       14.82       14.21      3.68 o 
  -6   4   0       68.70       66.54      4.77 o 
  -5   4   0        9.18       10.93      1.36 o 
  -4   4   0      199.35      178.44      6.55 o 
  -3   4   0      108.17      105.59      8.26 o 
  -2   4   0       73.29       68.96      4.60 o 
  -1   4   0      353.50      335.73      7.50 o 
   0   4   0        0.88        1.75      1.44 o 
   1   4   0       35.95       38.60      1.42 o 
   2   4   0      118.25      106.95      2.55 o 
   3   4   0       43.76       46.81      1.92 o 
   4   4   0      109.88      111.45      3.83 o 
   5   4   0       21.68       23.90      1.57 o 
   6   4   0       37.72       41.36      3.40 o 
   7   4   0       12.50       12.70      3.19 o 
  -7   5   0       24.34       21.28      4.70 o 
  -6   5   0        8.82        9.40      2.28 o 
  -5   5   0        0.01        0.76      0.68 o 
  -4   5   0      261.97      271.04     10.85 o 
  -3   5   0      117.24      100.25      4.48 o 
  -2   5   0      273.21      286.95      7.65 o 
  -1   5   0       53.17       46.61      2.78 o 
   0   5   0     1077.58     1154.79     18.89 o 
   1   5   0      251.84      161.25     60.73 o 
   2   5   0      260.12      276.46      4.69 o 
   3   5   0       44.58       50.89      2.19 o 
   4   5   0        3.03        3.60      0.62 o 
   5   5   0       19.36       17.55      2.25 o 
   6   5   0        0.76        1.21      0.78 o 
   7   5   0        1.49        1.49      1.25 o 
  -6   6   0        7.41       12.70      2.41 o 
  -5   6   0       29.59       33.07      5.15 o 
  -4   6   0       13.20       11.30      1.42 o 
  -3   6   0       16.97       22.69      3.36 o 
  -2   6   0        0.96        1.03      0.58 o 
  -1   6   0        0.85        0.19      0.59 o 
   0   6   0       95.81      127.56      5.29 o 
   1   6   0       32.02       48.43      3.14 o 
   2   6   0        2.66        1.12      0.66 o 
   3   6   0        5.86        6.53      0.77 o 
   4   6   0       19.08       17.35      1.43 o 
   5   6   0        2.00        2.52      0.78 o 
   6   6   0        6.40        8.25      1.64 o 
  -6   7   0        5.20        5.46      2.46 o 
  -5   7   0        1.92        2.87      1.55 o 
  -4   7   0       20.95       28.76      4.01 o 
  -3   7   0      229.88      227.93     11.32 o 
  -2   7   0       12.80       11.26      1.73 o 
  -1   7   0       10.63       13.37      1.52 o 
   0   7   0       26.46       33.90      2.32 o 
   1   7   0       30.55       21.31      1.62 o 
   2   7   0       57.53       61.05      3.09 o 
   3   7   0       47.51       52.07      2.91 o 
   4   7   0       30.54       30.59      3.44 o 
   5   7   0        3.06        3.26      1.31 o 
   6   7   0        0.14        0.47      1.11 o 
  -5   8   0        3.91       10.87      3.31 o 
  -4   8   0      106.64      117.85      8.79 o 
  -3   8   0        2.41        1.82      0.90 o 
  -2   8   0      453.02      439.34     17.12 o 
  -1   8   0      219.74      225.46     11.44 o 
   0   8   0        4.86        9.80      2.36 o 
   1   8   0       18.96       15.88      3.08 o 
   2   8   0      193.61      197.67     10.93 o 
   3   8   0        0.14        2.71      1.85 o 
   4   8   0        2.36        1.07      1.83 o 
   5   8   0        0.50        1.54      0.71 o 
   6   8   0        2.84        2.94      1.60 o 
  -5   9   0       20.35       30.24      5.62 o 
  -4   9   0       95.02       82.44      7.74 o 
  -3   9   0        5.34        5.39      1.97 o 
  -2   9   0       66.00       66.37      6.64 o 
  -1   9   0       63.67       66.47      6.45 o 
   0   9   0       26.27       19.46      3.51 o 
   1   9   0       38.54       37.90      4.91 o 
   2   9   0       24.31       23.06      3.90 o 
   3   9   0       25.38       28.37      4.45 o 
   4   9   0       10.12       14.03      3.32 o 
   5   9   0        0.29        0.29      0.71 o 
  -4  10   0       15.90       11.69      3.15 o 
  -3  10   0        2.73        1.16      0.94 o 
  -2  10   0       23.55       26.92      4.55 o 
  -1  10   0       65.59       63.79      6.76 o 
   0  10   0       12.13       16.18      3.53 o 
   1  10   0        0.35        0.13      1.08 o 
   2  10   0        1.03       -0.61      1.74 o 
   3  10   0       19.84       22.26      4.20 o 
   4  10   0        1.56        1.66      1.41 o 
  -4  11   0        5.21        5.19      2.26 o 
  -3  11   0       11.07       11.75      3.15 o 
  -2  11   0        0.15       -3.11      2.07 o 
  -1  11   0        0.86        0.49      1.07 o 
   0  11   0       59.07       57.58      6.87 o 
   1  11   0        0.49        1.41      1.62 o 
   2  11   0        7.51        6.34      2.50 o 
   3  11   0        4.74        2.46      1.72 o 
   4  11   0       21.36       18.95      4.27 o 
  -3  12   0        6.03        4.42      2.34 o 
  -2  12   0        1.19        0.42      1.10 o 
  -1  12   0        0.27        3.17      1.78 o 
   0  12   0        3.57        4.00      2.19 o 
   1  12   0        3.99        3.24      2.01 o 
   2  12   0        1.19        2.46      1.59 o 
   3  12   0        0.02       -0.54      1.35 o 
  -3 -12   1        0.05       -3.37      2.24 o 
  -2 -12   1        1.10        2.76      2.13 o 
  -1 -12   1        3.29        1.15      2.14 o 
   0 -12   1       28.65       28.41      5.13 o 
   1 -12   1        2.29        4.16      1.92 o 
   2 -12   1       35.32       47.60      6.68 o 
   3 -12   1       28.89       16.97      4.21 o 
  -4 -11   1       14.64       13.30      3.42 o 
  -3 -11   1        5.28        4.24      2.05 o 
  -2 -11   1        0.38        0.54      1.15 o 
  -1 -11   1       27.65       29.46      4.97 o 
   0 -11   1       92.92      103.31      9.17 o 
   1 -11   1       38.02       42.13      5.90 o 
   2 -11   1       16.37       18.68      4.01 o 
   3 -11   1        4.00        5.69      1.90 o 
   4 -11   1       13.28       15.38      3.78 o 
  -4 -10   1        0.74       -1.87      1.52 o 
  -3 -10   1       20.37       24.51      4.53 o 
  -2 -10   1        4.99        8.92      2.77 o 
  -1 -10   1       29.99       39.26      5.40 o 
   0 -10   1        0.21        0.27      1.18 o 
   1 -10   1        4.40        7.63      2.42 o 
   2 -10   1        3.28        5.35      2.11 o 
   3 -10   1        0.83        1.98      1.73 o 
   4 -10   1       27.19       20.65      4.08 o 
   5 -10   1       14.81       13.06      3.28 o 
  -5  -9   1        1.56       -1.49      0.99 o 
  -4  -9   1       14.13       14.05      3.16 o 
  -3  -9   1       28.21       32.01      4.72 o 
  -2  -9   1        1.57        1.06      1.40 o 
  -1  -9   1        9.43        9.72      2.51 o 
   0  -9   1        0.14        1.81      1.28 o 
   1  -9   1       15.73       12.37      2.82 o 
   2  -9   1      318.85      331.14     15.13 o 
   3  -9   1       31.29       35.96      4.89 o 
   4  -9   1        8.81       10.83      2.83 o 
   5  -9   1       14.99       10.38      3.24 o 
  -6  -8   1        0.10       -0.59      0.66 o 
  -5  -8   1        1.03        0.46      0.68 o 
  -4  -8   1        2.59        6.09      1.69 o 
  -3  -8   1      149.70      160.01      7.02 o 
  -2  -8   1       58.17       56.95      3.96 o 
  -1  -8   1       37.79       41.59      4.89 o 
   0  -8   1       14.35       12.99      2.74 o 
   1  -8   1        0.73        0.38      0.80 o 
   2  -8   1      776.80      792.17     23.94 o 
   3  -8   1      176.36      175.98     10.25 o 
   4  -8   1       33.82       25.80      4.02 o 
   5  -8   1       34.94       45.63      6.75 o 
   6  -8   1       43.84       48.66      7.17 o 
  -6  -7   1        0.09        0.45      0.76 o 
  -5  -7   1        4.80        4.53      1.26 o 
  -4  -7   1       52.33       51.50      3.73 o 
  -3  -7   1        8.46        9.43      1.61 o 
  -2  -7   1        5.22        5.42      0.99 o 
  -1  -7   1      265.03      264.54      6.83 o 
   0  -7   1      165.65      171.84      5.36 o 
   1  -7   1      128.45      130.14      5.66 o 
   2  -7   1      167.32      167.61      6.51 o 
   3  -7   1        2.34        2.68      1.00 o 
   4  -7   1       88.87       81.27      6.61 o 
   5  -7   1       55.30       56.27      7.01 o 
   6  -7   1        2.12        3.74      1.84 o 
  -6  -6   1       15.01       15.75      4.24 o 
  -5  -6   1        5.02       11.07      3.59 o 
  -4  -6   1       36.00       32.81      4.26 o 
  -3  -6   1        2.12        1.74      0.47 o 
  -2  -6   1       50.74       55.41      2.39 o 
  -1  -6   1      215.85      218.89      7.03 o 
   0  -6   1      220.13      300.22     11.67 o 
   1  -6   1      220.33      210.23      6.76 o 
   2  -6   1       31.23       34.27      2.66 o 
   3  -6   1      220.48      191.15      6.67 o 
   4  -6   1        6.26        7.03      1.29 o 
   5  -6   1       15.69       17.24      3.85 o 
   6  -6   1        0.92        1.40      1.84 o 
  -7  -5   1        2.63        1.01      1.06 o 
  -6  -5   1        2.13        2.40      0.92 o 
  -5  -5   1        1.12        0.36      0.37 o 
  -4  -5   1        3.22        3.64      0.65 o 
  -3  -5   1       37.47       38.85      1.94 o 
  -2  -5   1       64.40       63.68      2.69 o 
  -1  -5   1       87.97       78.73      3.61 o 
   0  -5   1       52.00       60.79      4.47 o 
   1  -5   1        7.68       10.45      1.33 o 
   2  -5   1       38.06       41.81      2.65 o 
   3  -5   1      128.95      119.25      4.73 o 
   4  -5   1       79.96       72.56      5.07 o 
   5  -5   1        8.30        6.89      1.41 o 
   6  -5   1        3.19        3.37      1.25 o 
   7  -5   1       13.15       13.34      3.45 o 
  -7  -4   1        0.19        1.20      1.26 o 
  -6  -4   1        2.03        1.72      0.88 o 
  -5  -4   1        4.32        4.49      1.28 o 
  -4  -4   1       23.62       20.64      1.38 o 
  -3  -4   1      218.13      239.20      5.16 o 
  -2  -4   1      399.90      425.48      6.12 o 
  -1  -4   1       40.11       39.38      2.08 o 
   0  -4   1      148.85      125.41      5.94 o 
   1  -4   1      486.56      471.86      9.26 o 
   2  -4   1      101.41      122.24      4.22 o 
   3  -4   1      227.20      218.31      6.11 o 
   4  -4   1      125.50      110.32      4.93 o 
   5  -4   1       95.31       96.63      4.05 o 
   6  -4   1       27.52       35.91      3.56 o 
   7  -4   1       19.49       20.98      2.90 o 
  -7  -3   1        2.41        1.84      1.80 o 
  -6  -3   1        5.99        7.34      2.20 o 
  -5  -3   1       52.18       49.27      2.96 o 
  -4  -3   1       34.35       36.08      1.67 o 
  -3  -3   1      114.00      102.22      3.13 o 
  -2  -3   1     1774.52     1787.28     17.18 o 
  -1  -3   1      475.02      467.07      6.99 o 
   0  -3   1      668.74      688.53     15.64 o 
   1  -3   1      400.97      425.34      7.87 o 
   2  -3   1      942.94      915.06     13.95 o 
   3  -3   1       45.75       42.96      1.99 o 
   4  -3   1      103.39       86.61      3.31 o 
   5  -3   1        9.92        9.95      1.23 o 
   6  -3   1        0.01       -0.53      0.64 o 
   7  -3   1        8.03        9.03      2.93 o 
  -7  -2   1        0.80        1.23      1.27 o 
  -6  -2   1       27.73       24.66      2.15 o 
  -5  -2   1      117.13      120.31      5.57 o 
  -4  -2   1        5.47        4.86      0.59 o 
  -3  -2   1      835.29      827.57     10.38 o 
  -2  -2   1       14.45       17.15      0.84 o 
  -1  -2   1      710.51      728.26     10.66 o 
   0  -2   1      461.19      483.45     10.93 o 
   1  -2   1      441.04      465.92      7.41 o 
   2  -2   1      275.78      266.93      6.12 o 
   3  -2   1       56.54       75.61      2.59 o 
   4  -2   1       10.74       10.90      1.10 o 
   5  -2   1        6.84        5.78      0.92 o 
   6  -2   1        1.33       -0.04      0.58 o 
   7  -2   1        7.61       10.83      3.03 o 
  -7  -1   1        1.53        0.55      1.14 o 
  -6  -1   1        4.31        5.93      1.15 o 
  -5  -1   1      350.81      374.13      8.86 o 
  -4  -1   1        0.30        0.04      0.30 o 
  -3  -1   1       11.02       11.12      1.20 o 
  -2  -1   1      590.98      601.63      7.49 o 
  -1  -1   1      379.87      369.54      9.04 o 
   0  -1   1       75.74       72.35      2.51 o 
   1  -1   1      544.02      584.87     12.25 o 
   2  -1   1        0.97        0.71      0.22 o 
   3  -1   1      120.71      124.32      3.23 o 
   4  -1   1       42.05       46.75      2.15 o 
   5  -1   1        1.04        0.63      0.46 o 
   6  -1   1       14.59       14.88      2.03 o 
   7  -1   1        0.07        0.31      0.98 o 
  -7   0   1        1.03        0.69      0.95 o 
  -6   0   1        4.48        4.28      0.96 o 
  -5   0   1        6.24        4.77      1.00 o 
  -4   0   1       16.61       18.42      1.66 o 
  -3   0   1       81.68       70.01      2.61 o 
  -2   0   1      287.15      296.13     13.96 o 
  -1   0   1        3.00        7.75      1.03 o 
   1   0   1     1231.20     1252.77     18.57 o 
   2   0   1      147.59      157.86      2.87 o 
   3   0   1      164.85      183.56      4.35 o 
   4   0   1      503.88      598.14     11.95 o 
   5   0   1        5.93        9.61      1.04 o 
   6   0   1       24.43       40.37     16.49 o 
   7   0   1        4.16        2.80      1.83 o 
  -7   1   1       15.65       11.47      3.08 o 
  -6   1   1       12.08       13.67      2.92 o 
  -5   1   1      126.08      125.87      4.17 o 
  -4   1   1       29.64       26.68      1.68 o 
  -3   1   1      993.74     1000.89     42.99 o 
  -2   1   1     1631.97     1687.41     33.39 o 
  -1   1   1     3760.49     3496.37     59.42 o 
   0   1   1       22.58       23.15      0.98 o 
   1   1   1      461.69      496.58      9.90 o 
   2   1   1       10.00       10.80      0.69 o 
   3   1   1      315.14      322.41      5.15 o 
   4   1   1       32.74       33.06      1.88 o 
   5   1   1       36.24       36.79      2.35 o 
   6   1   1       93.08      108.56      6.25 o 
   7   1   1        7.74       12.42      3.13 o 
  -7   2   1       13.90       17.83      4.13 o 
  -6   2   1       11.89       11.81      1.76 o 
  -5   2   1      112.48      115.80      4.18 o 
  -4   2   1       52.86       45.70      2.34 o 
  -3   2   1      725.13      832.99     14.69 o 
  -2   2   1        6.24        5.05      0.98 o 
  -1   2   1      110.24       94.73      4.16 o 
   0   2   1     6633.62     6316.79     73.33 o 
   1   2   1     5987.98     5961.17     44.95 o 
   2   2   1      282.28      287.05      3.80 o 
   3   2   1      135.63      133.28      3.11 o 
   4   2   1        8.65        8.03      0.95 o 
   5   2   1       68.76       70.10      3.24 o 
   6   2   1       12.40       12.10      1.31 o 
   7   2   1        4.07        0.04      0.91 o 
  -7   3   1        6.24        4.13      2.39 o 
  -6   3   1        0.11       -0.64      0.66 o 
  -5   3   1       44.30       39.13      2.50 o 
  -4   3   1       18.90       23.53      2.28 o 
  -3   3   1       29.85       28.92      3.29 o 
  -2   3   1      175.06      168.83      4.95 o 
  -1   3   1       57.60       60.56      3.67 o 
   0   3   1      213.97      201.32      5.06 o 
   1   3   1       34.07       37.77      1.12 o 
   2   3   1      205.99      244.51      4.46 o 
   3   3   1       44.81       61.27      1.88 o 
   4   3   1        2.26        1.32      0.49 o 
   5   3   1        9.89        9.90      1.06 o 
   6   3   1       42.01       43.39      3.37 o 
   7   3   1        0.62        2.12      1.28 o 
  -7   4   1        0.23       -1.18      1.39 o 
  -6   4   1       10.35        7.98      1.67 o 
  -5   4   1        8.28        4.77      1.18 o 
  -4   4   1        0.49        0.17      0.56 o 
  -3   4   1        0.00        0.27      0.50 o 
  -2   4   1        3.25        5.24      0.98 o 
  -1   4   1       51.07       56.75      3.99 o 
   0   4   1        2.23        6.38      1.04 o 
   1   4   1      133.01      150.01      2.99 o 
   2   4   1      187.46      192.73      3.52 o 
   3   4   1      326.24      323.11      5.52 o 
   4   4   1       12.87       12.17      1.08 o 
   5   4   1       12.27       13.87      1.23 o 
   6   4   1       28.82       28.81      2.14 o 
   7   4   1        0.41        0.20      1.14 o 
  -7   5   1        7.89       11.09      3.57 o 
  -6   5   1       14.80       14.00      2.30 o 
  -5   5   1        1.48        2.80      1.69 o 
  -4   5   1       57.81       54.70      6.80 o 
  -3   5   1      188.77      179.38      6.32 o 
  -2   5   1       73.99       76.12      3.81 o 
  -1   5   1      311.32      323.47     16.47 o 
   0   5   1      554.55      593.38     12.01 o 
   1   5   1      437.77      460.61      6.16 o 
   2   5   1      122.61      124.02      3.22 o 
   3   5   1      115.42      118.80      3.42 o 
   4   5   1        5.41        6.11      1.44 o 
   5   5   1        9.16        9.75      1.10 o 
   6   5   1       11.41       13.36      2.02 o 
  -6   6   1       67.23       70.86      8.46 o 
  -5   6   1       25.11       26.57      4.71 o 
  -4   6   1       87.35      101.71      8.59 o 
  -3   6   1      109.76      107.30      5.14 o 
  -2   6   1      237.97      235.76      7.60 o 
  -1   6   1       99.50      100.60      4.77 o 
   0   6   1        0.68        0.62      0.62 o 
   1   6   1       14.91        8.44      1.28 o 
   2   6   1        0.01        0.66      0.54 o 
   3   6   1       60.21       50.88      2.13 o 
   4   6   1        7.18        5.54      0.84 o 
   5   6   1       11.51       13.17      1.59 o 
   6   6   1        5.34        7.81      2.48 o 
  -6   7   1        6.25        8.59      2.86 o 
  -5   7   1        1.37        1.68      1.12 o 
  -4   7   1       18.47       18.85      2.57 o 
  -3   7   1      384.02      368.28     15.21 o 
  -2   7   1       19.27       16.39      2.90 o 
  -1   7   1       21.56       17.50      1.77 o 
   0   7   1        1.91        1.95      0.48 o 
   1   7   1      239.37      252.26      5.72 o 
   2   7   1        3.94        6.29      1.02 o 
   3   7   1        4.05        3.06      0.65 o 
   4   7   1        6.17        7.15      1.60 o 
   5   7   1        0.60        0.46      0.58 o 
   6   7   1        0.06       -0.52      0.88 o 
  -5   8   1       12.90       11.99      3.40 o 
  -4   8   1       24.69       23.93      4.06 o 
  -3   8   1       29.02       36.37      4.81 o 
  -2   8   1      228.50      226.11     11.98 o 
  -1   8   1       91.55       84.28      6.95 o 
   0   8   1        8.30        8.56      2.15 o 
   1   8   1        0.53        1.60      0.81 o 
   2   8   1       45.05       44.15      5.01 o 
   3   8   1        0.11       -0.78      1.30 o 
   4   8   1        3.19        3.90      1.97 o 
   5   8   1        0.56        0.36      0.65 o 
  -5   9   1       16.99       13.52      3.74 o 
  -4   9   1       23.49       27.16      4.50 o 
  -3   9   1       28.65       33.70      4.87 o 
  -2   9   1      126.49      107.39      8.66 o 
  -1   9   1      144.62      139.65      9.64 o 
   0   9   1        4.71        4.97      1.84 o 
   1   9   1       12.05       14.10      3.14 o 
   2   9   1       39.19       45.99      5.55 o 
   3   9   1        7.67       10.56      2.64 o 
   4   9   1       31.46       35.35      5.01 o 
   5   9   1        2.23        2.54      1.50 o 
  -4  10   1       30.10       36.05      5.51 o 
  -3  10   1       48.45       52.24      6.50 o 
  -2  10   1        3.41        0.98      0.89 o 
  -1  10   1      263.56      287.21     15.07 o 
   0  10   1        0.65       -0.24      1.06 o 
   1  10   1        0.02       -0.41      1.33 o 
   2  10   1       31.97       33.11      5.02 o 
   3  10   1        9.00       10.81      3.06 o 
   4  10   1        0.14        1.09      1.44 o 
  -4  11   1       23.40       26.08      5.06 o 
  -3  11   1        5.13        4.86      2.04 o 
  -2  11   1        2.38        0.83      1.27 o 
  -1  11   1       19.19       16.29      3.62 o 
   0  11   1        0.72        0.93      1.90 o 
   1  11   1       24.66       26.06      4.64 o 
   2  11   1        0.01        0.39      1.30 o 
   3  11   1        3.56        4.30      2.06 o 
   4  11   1       10.78        5.73      2.32 o 
  -3  12   1        1.34        6.10      2.86 o 
  -2  12   1        6.47        3.04      2.08 o 
  -1  12   1        4.23        2.47      1.73 o 
   0  12   1        1.53        4.86      2.26 o 
   1  12   1        1.26        0.25      1.13 o 
   2  12   1       12.08       12.08      3.29 o 
   3  12   1        0.09        0.46      1.17 o 
  -2 -12   2        1.57       -0.22      1.59 o 
  -1 -12   2       11.59       12.43      3.55 o 
   0 -12   2       39.86       35.21      5.70 o 
   1 -12   2        0.22        0.30      1.34 o 
   2 -12   2       30.90       29.12      5.16 o 
   3 -12   2       22.85       28.95      5.19 o 
  -4 -11   2        0.05        2.06      1.74 o 
  -3 -11   2       10.05       13.86      3.62 o 
  -2 -11   2        9.92       13.03      3.43 o 
  -1 -11   2        9.35        7.20      2.50 o 
   0 -11   2       64.08       68.17      7.48 o 
   1 -11   2        9.46        8.69      2.57 o 
   2 -11   2        7.24        5.62      1.98 o 
   3 -11   2        9.66        7.56      2.59 o 
   4 -11   2        3.41        1.78      1.21 o 
  -4 -10   2        0.89        0.08      1.21 o 
  -3 -10   2      136.89      134.58     10.42 o 
  -2 -10   2        0.66        0.82      1.28 o 
  -1 -10   2       55.86       57.15      6.49 o 
   0 -10   2        7.14        4.79      1.99 o 
   1 -10   2       91.10       92.74      8.17 o 
   2 -10   2       27.07       28.23      4.50 o 
   3 -10   2       30.49       26.25      4.34 o 
   4 -10   2       31.00       29.61      4.75 o 
   5 -10   2       17.79       14.88      3.51 o 
  -5  -9   2        1.17        1.97      1.42 o 
  -4  -9   2        3.20        2.64      1.15 o 
  -3  -9   2      129.86      142.68     10.21 o 
  -2  -9   2       24.47       26.11      4.21 o 
  -1  -9   2       15.17       16.43      3.37 o 
   0  -9   2       10.82       11.05      2.73 o 
   1  -9   2      127.91      122.80      8.88 o 
   2  -9   2        1.02        2.88      1.70 o 
   3  -9   2       17.90        9.25      2.49 o 
   4  -9   2       10.08       12.38      2.84 o 
   5  -9   2        1.15        0.23      0.77 o 
  -6  -8   2        1.17        0.30      0.68 o 
  -5  -8   2        0.43        0.97      0.84 o 
  -4  -8   2        1.42        1.67      0.94 o 
  -3  -8   2       42.67       37.34      2.63 o 
  -2  -8   2        0.08       -0.46      0.77 o 
  -1  -8   2       30.49       27.52      2.80 o 
   0  -8   2        0.60        3.00      1.25 o 
   1  -8   2        8.01       12.81      2.79 o 
   2  -8   2        3.16        1.29      1.20 o 
   3  -8   2        0.95        1.29      1.17 o 
   4  -8   2        5.94        2.54      1.49 o 
   5  -8   2       13.93       17.26      4.11 o 
   6  -8   2       32.79       39.05      4.36 o 
  -6  -7   2        0.16        0.69      0.63 o 
  -5  -7   2       15.85       17.22      2.45 o 
  -4  -7   2       14.62       11.42      1.45 o 
  -3  -7   2        6.56        3.38      0.83 o 
  -2  -7   2       29.72       30.16      2.22 o 
  -1  -7   2      251.42      256.14      7.32 o 
   0  -7   2      123.54      122.75      4.49 o 
   1  -7   2       32.42       34.14      2.87 o 
   2  -7   2      583.16      535.32     12.54 o 
   3  -7   2      577.50      543.46     29.22 o 
   4  -7   2       66.05       84.93      6.60 o 
   5  -7   2       99.61      120.04     10.23 o 
   6  -7   2        4.69        6.30      1.79 o 
  -6  -6   2       15.97       14.71      2.35 o 
  -5  -6   2        3.72        3.48      0.95 o 
  -4  -6   2       17.48       14.64      1.49 o 
  -3  -6   2      137.67      136.99      4.52 o 
  -2  -6   2      165.66      158.40      4.23 o 
  -1  -6   2      171.34      168.10      9.33 o 
   0  -6   2        0.21        3.06      1.21 o 
   1  -6   2       17.04        9.88      1.42 o 
   2  -6   2      444.54      441.87     11.41 o 
   3  -6   2      166.16      173.12     12.19 o 
   4  -6   2      105.62       96.57      9.71 o 
   5  -6   2       88.63       83.87      8.18 o 
   6  -6   2        3.73        3.07      1.36 o 
  -7  -5   2        4.19        4.31      1.99 o 
  -6  -5   2        2.69        1.77      1.04 o 
  -5  -5   2        4.67        3.82      1.76 o 
  -4  -5   2        8.76        3.97      0.88 o 
  -3  -5   2      138.20      132.78      3.69 o 
  -2  -5   2        6.67        9.05      1.05 o 
  -1  -5   2      538.91      554.37      9.27 o 
   0  -5   2      199.01      216.57      9.00 o 
   1  -5   2      667.09      660.18     12.59 o 
   2  -5   2       72.32       75.19      3.54 o 
   3  -5   2       10.08       12.77      1.49 o 
   4  -5   2        7.23        8.14      1.26 o 
   5  -5   2        9.23        7.88      1.36 o 
   6  -5   2        0.56        2.00      0.98 o 
   7  -5   2        0.07       -0.06      1.83 o 
  -7  -4   2        3.57        7.06      2.75 o 
  -6  -4   2        2.45        3.85      1.81 o 
  -5  -4   2       18.39       16.79      1.61 o 
  -4  -4   2        1.37        1.35      0.57 o 
  -3  -4   2      172.52      169.28      5.04 o 
  -2  -4   2       21.22       25.32      1.57 o 
  -1  -4   2        9.07       10.38      1.25 o 
   0  -4   2       44.78       53.98      3.85 o 
   1  -4   2      425.87      453.99      9.07 o 
   2  -4   2        0.41        0.05      0.48 o 
   3  -4   2       84.14       77.86      4.09 o 
   4  -4   2        2.84        3.21      0.89 o 
   5  -4   2       46.45       47.13      4.36 o 
   6  -4   2        1.09        1.72      1.55 o 
   7  -4   2        1.12        2.03      0.96 o 
  -7  -3   2        6.31        5.34      2.28 o 
  -6  -3   2       21.67       18.56      3.69 o 
  -5  -3   2       23.87       23.11      1.82 o 
  -4  -3   2       46.44       52.64      1.86 o 
  -3  -3   2       41.47       34.59      1.89 o 
  -2  -3   2      356.80      354.31      6.95 o 
  -1  -3   2     1197.30     1292.77     26.74 o 
   0  -3   2        3.05        7.48      1.32 o 
   1  -3   2      571.36      606.24     14.49 o 
   2  -3   2       60.04       49.54      2.19 o 
   3  -3   2       66.87       65.05      2.68 o 
   4  -3   2       18.49       18.67      1.93 o 
   5  -3   2       57.69       51.35      2.69 o 
   6  -3   2        0.57        1.25      0.79 o 
   7  -3   2       14.16       13.08      2.31 o 
  -7  -2   2       25.07       34.03      5.39 o 
  -6  -2   2       24.93       21.03      3.88 o 
  -5  -2   2      170.75      170.06      4.96 o 
  -4  -2   2       96.71       91.61      4.27 o 
  -3  -2   2       59.75       69.57      1.84 o 
  -2  -2   2      319.62      277.25      5.17 o 
  -1  -2   2      345.08      359.99      9.99 o 
   0  -2   2     1785.16     1776.15     32.07 o 
   1  -2   2      184.59      198.40      5.17 o 
   2  -2   2      387.23      373.30     11.59 o 
   3  -2   2      346.07      367.03      8.25 o 
   4  -2   2      166.25      174.81      4.43 o 
   5  -2   2      116.70      121.67      4.75 o 
   6  -2   2        3.43        3.09      1.23 o 
   7  -2   2       17.11       16.35      2.41 o 
  -7  -1   2       21.47       24.25      4.53 o 
  -6  -1   2       43.40       47.77      5.88 o 
  -5  -1   2      227.36      225.36      5.96 o 
  -4  -1   2       77.46       80.27      2.66 o 
  -3  -1   2      103.27       94.14      2.43 o 
  -2  -1   2     1027.97     1033.71     22.95 o 
  -1  -1   2     1293.12     1289.59     24.81 o 
   0  -1   2     1899.46     1942.17     33.36 o 
   1  -1   2      203.54      179.14      4.30 o 
   2  -1   2        8.65        3.74      0.48 o 
   3  -1   2      495.04      570.73     10.35 o 
   4  -1   2        8.41       11.86      1.95 o 
   5  -1   2       11.24       11.58      1.11 o 
   6  -1   2        0.10       -0.03      0.54 o 
   7  -1   2        0.91        0.38      0.60 o 
  -7   0   2        0.57        2.11      1.59 o 
  -6   0   2        3.27        5.66      1.03 o 
  -5   0   2       19.37       21.18      3.08 o 
  -4   0   2        0.01        0.14      0.29 o 
  -3   0   2      282.86      268.95     13.77 o 
  -2   0   2       95.07       91.26      5.09 o 
  -1   0   2      521.22      484.87     11.54 o 
   0   0   2      105.55      113.35      1.86 o 
   1   0   2     1732.13     1744.60     43.12 o 
   2   0   2      426.69      492.68     17.79 o 
   3   0   2        0.14        0.02      0.15 o 
   4   0   2      159.94      170.64      4.81 o 
   5   0   2        8.02       12.47      1.28 o 
   6   0   2        7.08        8.18      1.56 o 
   7   0   2       10.57        7.27      2.37 o 
  -7   1   2        1.24        3.23      2.17 o 
  -6   1   2        2.30        3.24      0.84 o 
  -5   1   2        8.38       10.24      1.13 o 
  -4   1   2       40.25       41.71      2.20 o 
  -3   1   2      275.42      296.05     11.57 o 
  -2   1   2      332.58      342.95     11.05 o 
  -1   1   2     2357.68     2312.93     28.62 o 
   0   1   2     2332.38     2240.39     27.21 o 
   1   1   2     7824.14     7675.02     55.19 o 
   2   1   2       10.20       10.17      0.56 o 
   3   1   2       80.31       90.37      2.04 o 
   4   1   2       81.32       83.40      2.77 o 
   5   1   2       25.38       23.56      1.91 o 
   6   1   2       16.10       17.54      2.13 o 
   7   1   2        1.00        2.24      1.06 o 
  -7   2   2       13.76       10.31      3.17 o 
  -6   2   2        7.05        6.94      1.51 o 
  -5   2   2       56.23       56.93      2.89 o 
  -4   2   2       15.78       11.59      1.60 o 
  -3   2   2      142.61      150.70      7.61 o 
  -2   2   2       23.04       15.51      1.45 o 
  -1   2   2     1061.20     1085.24     15.74 o 
   0   2   2      184.53      155.01      3.89 o 
   1   2   2     4894.68     4746.68     41.11 o 
   2   2   2       13.48       12.34      0.67 o 
   3   2   2      285.47      261.31      3.96 o 
   4   2   2      212.77      221.84      3.99 o 
   5   2   2        4.86        4.22      0.57 o 
   6   2   2        0.59        0.77      0.81 o 
   7   2   2        0.12        0.40      0.84 o 
  -7   3   2       16.20       17.97      4.26 o 
  -6   3   2        0.86        0.67      0.59 o 
  -5   3   2       81.38       79.97      3.62 o 
  -4   3   2       61.58       65.18      3.97 o 
  -3   3   2      128.00      110.57      4.75 o 
  -2   3   2     2806.79     3023.55     41.30 o 
  -1   3   2      160.99      149.60      7.14 o 
   0   3   2      330.72      320.62     11.55 o 
   1   3   2      234.25      217.08      3.63 o 
   2   3   2       30.02       28.19      1.13 o 
   3   3   2      107.89      101.46      2.46 o 
   4   3   2        8.53        8.91      0.88 o 
   5   3   2        9.04        9.64      0.88 o 
   6   3   2        0.02        0.10      0.65 o 
   7   3   2       11.88        8.39      2.58 o 
  -7   4   2       20.49       15.63      4.06 o 
  -6   4   2       12.57       13.76      2.20 o 
  -5   4   2       90.88       95.16      8.55 o 
  -4   4   2      119.37      105.99      5.29 o 
  -3   4   2       38.94       36.24      2.81 o 
  -2   4   2      406.72      447.50      9.73 o 
  -1   4   2      579.07      625.49     15.17 o 
   0   4   2       51.22       67.00      3.14 o 
   1   4   2       13.57       14.58      0.90 o 
   2   4   2        4.73        3.21      0.42 o 
   3   4   2       56.38       57.25      2.14 o 
   4   4   2       57.86       55.03      2.28 o 
   5   4   2        9.80       11.47      1.02 o 
   6   4   2        0.50        1.75      0.92 o 
   7   4   2        2.30       -0.39      0.86 o 
  -6   5   2        0.34        0.07      0.90 o 
  -5   5   2       27.63       21.26      4.10 o 
  -4   5   2        2.17        3.69      1.85 o 
  -3   5   2       13.10        9.91      1.35 o 
  -2   5   2       84.10       71.05      3.15 o 
  -1   5   2       45.39       40.36      2.80 o 
   0   5   2       73.46       75.87      3.71 o 
   1   5   2        0.05        0.28      0.27 o 
   2   5   2        0.45        0.90      0.32 o 
   3   5   2      105.75      106.23      3.19 o 
   4   5   2        5.35        5.84      0.84 o 
   5   5   2        1.04        0.80      0.65 o 
   6   5   2        0.26        0.35      0.60 o 
  -6   6   2       22.91       20.44      4.65 o 
  -5   6   2       44.96       53.78      6.72 o 
  -4   6   2        0.36       -0.29      1.29 o 
  -3   6   2      225.54      215.88      7.78 o 
  -2   6   2      332.00      310.36      7.50 o 
  -1   6   2      207.31      189.21      6.84 o 
   0   6   2       25.79       26.05      2.38 o 
   1   6   2       53.13       52.36      2.74 o 
   2   6   2       35.75       40.89      2.11 o 
   3   6   2      125.38      131.03      5.02 o 
   4   6   2        0.25        0.30      0.39 o 
   5   6   2        5.43        5.59      1.07 o 
   6   6   2        7.89       13.90      2.19 o 
  -6   7   2       65.21       66.15      8.41 o 
  -5   7   2       13.17       15.32      3.80 o 
  -4   7   2       13.46       23.63      4.40 o 
  -3   7   2      181.74      169.58     10.19 o 
  -2   7   2        1.82        1.35      1.09 o 
  -1   7   2       41.87       41.36      4.65 o 
   0   7   2       13.06        9.05      1.23 o 
   1   7   2      234.61      256.26      6.75 o 
   2   7   2       22.68       21.81      1.99 o 
   3   7   2       16.81       14.87      1.63 o 
   4   7   2       12.28       14.31      1.97 o 
   5   7   2        0.72        1.75      0.72 o 
   6   7   2        4.93        3.57      1.74 o 
  -5   8   2        7.73        5.99      2.46 o 
  -4   8   2       13.98       17.47      2.66 o 
  -3   8   2        1.32        2.55      1.16 o 
  -2   8   2       35.23       31.45      4.44 o 
  -1   8   2       66.04       67.70      6.34 o 
   0   8   2        3.05        3.63      1.56 o 
   1   8   2        0.64       -0.33      0.68 o 
   2   8   2        0.21        0.61      0.61 o 
   3   8   2        3.83        4.38      2.10 o 
   4   8   2        0.06        0.63      2.13 o 
   5   8   2        4.51        0.95      0.84 o 
  -5   9   2       17.54       16.32      4.28 o 
  -4   9   2        1.24       -0.29      1.42 o 
  -3   9   2        2.15       -0.05      1.18 o 
  -2   9   2      178.46      165.03     10.95 o 
  -1   9   2       50.93       50.88      5.90 o 
   0   9   2       14.75       16.80      3.35 o 
   1   9   2        0.07       -0.92      1.25 o 
   2   9   2        1.79        3.01      1.60 o 
   3   9   2       32.77       34.61      4.79 o 
   4   9   2       18.88       22.09      3.86 o 
   5   9   2        1.26        2.56      1.60 o 
  -4  10   2        0.07        0.50      1.14 o 
  -3  10   2       79.37       89.19      8.68 o 
  -2  10   2        1.64        2.85      1.31 o 
  -1  10   2      178.91      191.75     12.35 o 
   0  10   2       11.71        9.33      2.66 o 
   1  10   2        4.31        2.47      1.77 o 
   2  10   2        4.73        6.99      2.44 o 
   3  10   2       20.68       20.53      4.04 o 
   4  10   2        2.48        5.43      2.18 o 
  -4  11   2       39.60       42.88      6.51 o 
  -3  11   2       19.22       15.65      3.92 o 
  -2  11   2        0.55        5.74      2.26 o 
  -1  11   2       17.42       20.08      4.25 o 
   0  11   2       47.11       49.59      6.44 o 
   1  11   2        0.50        0.15      1.14 o 
   2  11   2        5.75        2.81      1.86 o 
   3  11   2        3.31        1.71      1.58 o 
  -2  12   2        2.27       -2.01      1.68 o 
  -1  12   2        5.17        2.91      1.93 o 
   0  12   2        5.65        8.71      2.91 o 
   1  12   2       16.88       13.97      3.74 o 
   2  12   2        0.47       -1.14      1.32 o 
  -2 -12   3        2.53        2.41      1.68 o 
  -1 -12   3       11.93       14.39      3.72 o 
   0 -12   3        0.52        2.91      1.70 o 
   1 -12   3        0.15        0.23      0.91 o 
   2 -12   3        0.04        1.05      1.68 o 
   3 -12   3        0.13       -0.37      1.00 o 
  -4 -11   3       11.40        7.51      2.79 o 
  -3 -11   3        6.03        8.40      2.94 o 
  -2 -11   3        0.66        3.26      1.99 o 
  -1 -11   3        2.19        0.05      1.19 o 
   0 -11   3        0.55        1.11      1.14 o 
   1 -11   3        3.27        0.59      1.00 o 
   2 -11   3        6.44        6.05      2.17 o 
   3 -11   3        8.02       11.28      3.11 o 
   4 -11   3        1.06        0.01      0.74 o 
  -4 -10   3        7.38       11.98      3.15 o 
  -3 -10   3       67.84       70.82      7.64 o 
  -2 -10   3       10.15       10.09      2.86 o 
  -1 -10   3        3.10        6.22      2.27 o 
   0 -10   3       20.27       21.03      4.03 o 
   1 -10   3      124.01      122.23      9.49 o 
   2 -10   3       39.38       46.60      5.74 o 
   3 -10   3       48.22       53.37      6.19 o 
   4 -10   3       30.66       26.23      4.45 o 
   5 -10   3       27.81       29.80      4.70 o 
  -5  -9   3        2.18        1.70      1.09 o 
  -4  -9   3        0.87        1.11      2.05 o 
  -3  -9   3        0.90        5.07      2.32 o 
  -2  -9   3        2.27        4.64      2.29 o 
  -1  -9   3       19.81       16.25      3.38 o 
   0  -9   3      125.11      121.38      8.90 o 
   1  -9   3      110.11      100.92      8.01 o 
   2  -9   3       12.74       11.22      2.72 o 
   3  -9   3       61.18       51.43      5.70 o 
   4  -9   3       23.86       24.63      4.03 o 
   5  -9   3       28.15       31.62      4.61 o 
  -5  -8   3        0.37        1.07      0.99 o 
  -4  -8   3        0.24       -0.30      0.85 o 
  -3  -8   3       26.48       24.10      2.11 o 
  -2  -8   3      247.79      233.21      9.51 o 
  -1  -8   3       58.56       54.08      3.91 o 
   0  -8   3        2.67        2.13      1.37 o 
   1  -8   3        0.80        5.66      1.81 o 
   2  -8   3       88.53       76.45      6.48 o 
   3  -8   3        0.21        0.32      1.17 o 
   4  -8   3        0.09       -1.88      1.25 o 
   5  -8   3        3.65        4.03      1.46 o 
   6  -8   3        1.89        3.47      1.55 o 
  -6  -7   3        0.09       -1.03      1.18 o 
  -5  -7   3        1.70        1.34      0.95 o 
  -4  -7   3        0.51       -0.04      1.05 o 
  -3  -7   3       70.62       67.73      3.32 o 
  -2  -7   3       22.13       21.86      1.92 o 
  -1  -7   3       93.45       84.43      3.74 o 
   0  -7   3        0.80        0.81      0.71 o 
   1  -7   3       14.22       12.96      1.43 o 
   2  -7   3       73.09       64.99      3.95 o 
   3  -7   3      709.14      636.76     36.26 o 
   4  -7   3        1.21        2.18      0.84 o 
   5  -7   3       11.97       13.16      3.32 o 
   6  -7   3       11.84       15.24      2.66 o 
  -6  -6   3        0.74        1.02      0.85 o 
  -5  -6   3        0.15        0.05      0.91 o 
  -4  -6   3        2.59        3.38      1.02 o 
  -3  -6   3       42.43       43.31      2.49 o 
  -2  -6   3      121.33      125.57      3.81 o 
  -1  -6   3      127.68      144.92      8.19 o 
   0  -6   3      357.50      351.89     12.96 o 
   1  -6   3       80.61       84.65      4.20 o 
   2  -6   3        2.55        1.42      0.89 o 
   3  -6   3      238.80      222.96      7.03 o 
   4  -6   3       68.48       57.36      6.83 o 
   5  -6   3       42.80       46.15      4.17 o 
   6  -6   3       22.56       27.69      3.43 o 
  -6  -5   3        4.86        4.50      2.07 o 
  -5  -5   3       40.52       45.02      5.49 o 
  -4  -5   3       11.74       11.85      1.35 o 
  -3  -5   3      142.83      145.23      4.35 o 
  -2  -5   3       97.74       92.45      4.03 o 
  -1  -5   3      199.34      201.48      6.44 o 
   0  -5   3     1616.98     1737.39     36.47 o 
   1  -5   3      213.70      266.05      7.26 o 
   2  -5   3      444.88      409.56      9.23 o 
   3  -5   3      351.35      361.38     15.18 o 
   4  -5   3      153.27      150.18     18.88 o 
   5  -5   3       38.63       38.57      2.69 o 
   6  -5   3        7.60        8.46      1.86 o 
   7  -5   3        3.44        4.37      1.47 o 
  -7  -4   3        3.11        4.20      2.14 o 
  -6  -4   3       24.51       23.01      4.23 o 
  -5  -4   3       82.15       88.43      7.65 o 
  -4  -4   3        3.12        2.69      0.60 o 
  -3  -4   3      143.77      138.69      3.83 o 
  -2  -4   3       49.33       43.16      2.60 o 
  -1  -4   3        6.50        4.97      1.32 o 
   0  -4   3       30.43       24.89      2.69 o 
   1  -4   3      500.01      557.18     14.70 o 
   2  -4   3      347.40      345.58      7.55 o 
   3  -4   3       56.07       45.41      3.89 o 
   4  -4   3       11.58       13.29      1.74 o 
   5  -4   3        6.30        6.87      1.26 o 
   6  -4   3        7.54        8.05      2.29 o 
   7  -4   3        5.14        5.33      1.93 o 
  -7  -3   3        0.28       -2.33      1.65 o 
  -6  -3   3       37.97       29.18      4.65 o 
  -5  -3   3       11.75        7.21      2.20 o 
  -4  -3   3        4.26        4.54      1.59 o 
  -3  -3   3      121.86      129.33      3.44 o 
  -2  -3   3      362.67      371.98      7.23 o 
  -1  -3   3       16.63       23.70      2.51 o 
   0  -3   3       81.12       76.62      4.17 o 
   1  -3   3      228.76      223.92      7.39 o 
   2  -3   3        9.18       13.75      1.13 o 
   3  -3   3        5.23        6.31      1.03 o 
   4  -3   3       31.04       27.02      2.05 o 
   5  -3   3       44.29       41.12      2.73 o 
   6  -3   3        2.79        0.97      0.58 o 
   7  -3   3        4.38        4.62      1.22 o 
  -7  -2   3        7.48        8.77      2.69 o 
  -6  -2   3        5.17        1.99      1.14 o 
  -5  -2   3       64.28       60.61      6.09 o 
  -4  -2   3       65.88       65.20      4.19 o 
  -3  -2   3      105.21       97.41      6.27 o 
  -2  -2   3     1017.42     1099.11     24.81 o 
  -1  -2   3     1025.99      962.00     20.88 o 
   0  -2   3      159.47      149.01      3.85 o 
   1  -2   3      137.80      138.41      4.83 o 
   2  -2   3      325.26      338.72      8.00 o 
   3  -2   3      337.76      291.05      8.79 o 
   4  -2   3      177.70      181.08      4.27 o 
   5  -2   3       78.66       77.78      5.80 o 
   6  -2   3        7.75       10.43      1.86 o 
   7  -2   3        2.21        0.42      0.66 o 
  -7  -1   3       15.70       16.12      4.08 o 
  -6  -1   3       15.06       16.43      3.63 o 
  -5  -1   3        3.14        2.80      1.66 o 
  -4  -1   3      466.86      471.81     12.23 o 
  -3  -1   3       28.74       31.31      3.52 o 
  -2  -1   3     1103.78     1115.14     24.92 o 
  -1  -1   3     1034.52     1024.67     13.76 o 
   0  -1   3      410.80      418.93      8.18 o 
   1  -1   3     1049.50     1014.73     21.13 o 
   2  -1   3       45.03       40.89      3.40 o 
   3  -1   3      270.12      265.44     10.05 o 
   4  -1   3        5.19        5.11      0.51 o 
   5  -1   3       21.75       25.21      2.49 o 
   6  -1   3        6.09        5.42      1.27 o 
   7  -1   3        0.01        0.26      0.70 o 
  -7   0   3       10.74       12.27      3.51 o 
  -6   0   3        8.10       11.87      2.98 o 
  -5   0   3       14.39       13.00      1.15 o 
  -4   0   3      752.16      697.63     14.68 o 
  -3   0   3      122.56      122.03      2.30 o 
  -2   0   3      405.35      412.01      6.66 o 
  -1   0   3      423.44      401.07      4.68 o 
   0   0   3     4400.78     4241.93     40.36 o 
   1   0   3     2341.10     2128.20     38.97 o 
   2   0   3       17.28       22.83      1.24 o 
   3   0   3      194.66      210.76      4.84 o 
   4   0   3       29.68       33.36      2.50 o 
   5   0   3        8.46        7.48      1.32 o 
   6   0   3        0.02        0.33      0.59 o 
   7   0   3        2.37        1.77      0.89 o 
  -7   1   3        9.81        9.01      2.97 o 
  -6   1   3       15.02       18.33      3.84 o 
  -5   1   3      190.37      175.79      4.77 o 
  -4   1   3       82.55       85.70      3.09 o 
  -3   1   3       18.46       15.92      1.40 o 
  -2   1   3      119.88      133.81      3.89 o 
  -1   1   3      158.56      166.28      2.87 o 
   0   1   3        5.89        9.28      0.64 o 
   1   1   3     8171.99     7927.17     87.28 o 
   2   1   3      276.59      251.73      3.09 o 
   3   1   3        0.73        0.17      0.19 o 
   4   1   3       44.69       42.03      1.46 o 
   5   1   3       63.00       57.05      4.03 o 
   6   1   3        2.30        2.59      0.95 o 
   7   1   3        0.28        0.36      0.57 o 
  -7   2   3        5.71        8.61      2.85 o 
  -6   2   3       10.03        9.60      2.99 o 
  -5   2   3        0.64        0.46      1.07 o 
  -4   2   3      103.44       92.58      4.81 o 
  -3   2   3       45.61       60.81      2.61 o 
  -2   2   3       10.91       12.46      1.07 o 
  -1   2   3      924.13      933.51     11.59 o 
   0   2   3      618.37      611.88      8.29 o 
   1   2   3      856.24      766.66      7.92 o 
   2   2   3      310.49      288.03      3.32 o 
   3   2   3        2.21        1.90      0.32 o 
   4   2   3       49.57       55.10      1.87 o 
   5   2   3       81.32       78.78      2.66 o 
   6   2   3        0.20       -0.79      0.99 o 
   7   2   3        7.23        1.55      1.14 o 
  -7   3   3        5.14        4.78      2.09 o 
  -6   3   3        9.57       20.06      2.29 o 
  -5   3   3       42.61       38.39      5.34 o 
  -4   3   3       86.00       87.80      4.82 o 
  -3   3   3      173.31      175.24      7.69 o 
  -2   3   3     1106.47     1297.95     16.61 o 
  -1   3   3     1308.92     1352.92     16.49 o 
   0   3   3       82.71       84.64      2.68 o 
   1   3   3      221.76      219.16      4.28 o 
   2   3   3      688.27      695.76      6.67 o 
   3   3   3      119.35       99.56      2.40 o 
   4   3   3      145.43      133.09      3.28 o 
   5   3   3        1.93        2.22      0.46 o 
   6   3   3        8.88       10.33      1.72 o 
  -6   4   3       41.85       40.43      3.54 o 
  -5   4   3       63.36       64.45      7.08 o 
  -4   4   3      191.00      186.75      6.30 o 
  -3   4   3        7.73        9.19      1.21 o 
  -2   4   3      498.53      499.35      7.85 o 
  -1   4   3        4.85        8.77      1.98 o 
   0   4   3       16.77       21.87      1.60 o 
   1   4   3       54.13       41.75      1.66 o 
   2   4   3      194.28      190.59      4.91 o 
   3   4   3        8.49        9.34      1.10 o 
   4   4   3      138.41      138.71      3.61 o 
   5   4   3        2.25        2.41      0.72 o 
   6   4   3        2.12        1.87      0.94 o 
  -6   5   3       13.76       18.10      4.31 o 
  -5   5   3        6.99        1.24      1.32 o 
  -4   5   3       47.29       43.89      6.88 o 
  -3   5   3        1.57        0.27      0.76 o 
  -2   5   3      291.77      303.37      7.07 o 
  -1   5   3       30.17       22.35      2.42 o 
   0   5   3        3.21        2.70      1.09 o 
   1   5   3      244.44      254.44      6.75 o 
   2   5   3        3.49        1.94      0.47 o 
   3   5   3       25.45       24.54      1.53 o 
   4   5   3        5.91        3.62      0.74 o 
   5   5   3        1.88        1.38      0.83 o 
   6   5   3        0.05       -1.06      0.81 o 
  -6   6   3        0.93        2.57      1.26 o 
  -5   6   3        0.80        0.79      1.15 o 
  -4   6   3       20.69       16.19      3.36 o 
  -3   6   3        0.79        3.07      0.91 o 
  -2   6   3       38.74       34.79      2.44 o 
  -1   6   3       15.56       17.52      2.07 o 
   0   6   3       71.05       92.34      3.74 o 
   1   6   3       83.77       74.23      5.28 o 
   2   6   3       63.94       58.29      2.52 o 
   3   6   3       15.72       28.47      3.73 o 
   4   6   3       47.01       48.83      2.41 o 
   5   6   3        1.96        0.43      0.42 o 
   6   6   3        0.16        1.08      1.68 o 
  -6   7   3       17.47       32.31      6.03 o 
  -5   7   3       54.38       61.68      7.67 o 
  -4   7   3       23.46       26.45      4.64 o 
  -3   7   3        9.23       10.59      2.61 o 
  -2   7   3        0.03       -0.43      1.10 o 
  -1   7   3       26.76       22.73      3.47 o 
   0   7   3       37.61       35.29      4.24 o 
   1   7   3       60.98       71.11      3.53 o 
   2   7   3        0.55       -0.12      0.66 o 
   3   7   3       24.63       30.88      3.12 o 
   4   7   3       31.69       33.34      3.23 o 
   5   7   3        0.67        0.28      0.49 o 
  -5   8   3       38.34       41.98      6.58 o 
  -4   8   3        7.43        4.13      2.20 o 
  -3   8   3       43.17       47.57      5.82 o 
  -2   8   3      395.02      407.36     17.14 o 
  -1   8   3      204.22      220.82     11.93 o 
   0   8   3       96.07      100.16      7.69 o 
   1   8   3        0.01       -0.80      0.76 o 
   2   8   3       26.66       29.44      3.45 o 
   3   8   3        4.21        5.08      1.31 o 
   4   8   3        0.38       -0.37      0.82 o 
   5   8   3        4.10        4.25      1.46 o 
  -5   9   3        1.93        1.29      1.68 o 
  -4   9   3       16.56       21.69      4.62 o 
  -3   9   3        0.76       -0.67      0.86 o 
  -2   9   3       35.56       37.62      5.33 o 
  -1   9   3       33.62       32.11      4.72 o 
   0   9   3        0.00        1.16      1.17 o 
   1   9   3        0.01       -0.42      1.27 o 
   2   9   3       16.92       20.35      3.68 o 
   3   9   3        2.89        3.80      1.73 o 
   4   9   3        0.07        2.75      1.27 o 
   5   9   3        0.30       -0.89      1.50 o 
  -4  10   3        4.51        3.42      1.85 o 
  -3  10   3        4.51        3.29      1.74 o 
  -2  10   3        3.23        5.38      2.28 o 
  -1  10   3       14.59       18.17      3.85 o 
   0  10   3       16.56       21.21      4.25 o 
   1  10   3        6.04        4.83      1.88 o 
   2  10   3        0.32        3.60      1.94 o 
   3  10   3        1.85        1.71      1.31 o 
   4  10   3        1.84        0.75      0.98 o 
  -3  11   3       14.78       12.26      3.43 o 
  -2  11   3        9.84       16.09      3.86 o 
  -1  11   3        4.44        1.31      1.59 o 
   0  11   3       85.88       93.59      9.07 o 
   1  11   3        0.36        0.57      1.43 o 
   2  11   3        1.22        1.68      1.62 o 
   3  11   3        2.84        2.62      1.84 o 
  -1  12   3        0.23       -2.77      1.96 o 
   0  12   3       27.22       24.78      5.00 o 
   1  12   3        3.36        6.76      2.87 o 
   2  12   3        1.99        2.25      1.42 o 
  -2 -12   4        0.19        0.73      1.67 o 
  -1 -12   4       11.02       13.68      3.83 o 
   0 -12   4        9.97       12.58      3.53 o 
   1 -12   4       25.31       27.42      5.00 o 
   2 -12   4       13.42       13.23      3.57 o 
   3 -12   4       10.34        8.88      2.94 o 
  -3 -11   4        4.67        5.10      2.55 o 
  -2 -11   4        4.33        8.81      2.91 o 
  -1 -11   4        4.06        7.26      2.54 o 
   0 -11   4      104.39       96.43      9.01 o 
   1 -11   4        0.00        0.70      1.34 o 
   2 -11   4       13.44        8.80      2.69 o 
   3 -11   4        0.83       -1.64      1.40 o 
   4 -11   4        0.17       -1.02      1.18 o 
  -4 -10   4        6.10        4.58      2.89 o 
  -3 -10   4        1.68        2.33      1.52 o 
  -2 -10   4        0.61       -1.42      1.81 o 
  -1 -10   4        3.17        1.89      1.31 o 
   0 -10   4       14.45       14.23      3.19 o 
   1 -10   4      174.58      155.11     10.72 o 
   2 -10   4        3.38        3.06      1.72 o 
   3 -10   4       12.12       11.15      2.91 o 
   4 -10   4        6.83        6.31      2.27 o 
  -5  -9   4       12.32       13.19      2.54 o 
  -4  -9   4        0.44        1.15      0.92 o 
  -3  -9   4       15.69       18.12      2.60 o 
  -2  -9   4      117.05      110.51      8.92 o 
  -1  -9   4       15.00       12.67      3.07 o 
   0  -9   4      126.08      121.94      8.99 o 
   1  -9   4        9.37       12.11      2.78 o 
   2  -9   4       53.90       50.83      5.64 o 
   3  -9   4       45.55       51.52      5.58 o 
   4  -9   4       28.94       27.49      4.20 o 
  -5  -8   4        4.59        3.68      2.21 o 
  -4  -8   4       33.44       34.63      3.68 o 
  -3  -8   4       15.55       13.46      1.62 o 
  -2  -8   4      710.61      728.40     37.83 o 
  -1  -8   4        3.93        4.43      1.28 o 
   0  -8   4      214.11      218.76     11.59 o 
   1  -8   4       40.66       43.47      4.90 o 
   2  -8   4      178.43      174.01      9.91 o 
   3  -8   4        2.01        0.55      0.87 o 
   4  -8   4        2.51        3.01      1.28 o 
   5  -8   4       25.22       24.03      3.65 o 
  -6  -7   4        5.81        9.09      2.08 o 
  -5  -7   4       14.22       15.85      2.53 o 
  -4  -7   4        8.34        8.04      1.69 o 
  -3  -7   4       16.58       14.21      1.54 o 
  -2  -7   4       42.71       40.08      2.66 o 
  -1  -7   4       18.70       22.32      3.52 o 
   0  -7   4       32.34       31.99      3.95 o 
   1  -7   4      131.04      134.65      8.14 o 
   2  -7   4       45.03       43.16      4.46 o 
   3  -7   4        2.91        2.94      0.88 o 
   4  -7   4       65.02       52.20      5.71 o 
   5  -7   4       27.43       29.88      2.58 o 
   6  -7   4        1.45        0.11      0.74 o 
  -6  -6   4        4.12        5.04      1.48 o 
  -5  -6   4       45.21       39.16      5.41 o 
  -4  -6   4       22.45       18.54      2.74 o 
  -3  -6   4       22.74       19.67      1.90 o 
  -2  -6   4        4.15        6.15      1.06 o 
  -1  -6   4      333.32      351.27      9.62 o 
   0  -6   4       50.89       68.43      3.88 o 
   1  -6   4      362.73      389.50      9.84 o 
   2  -6   4       51.19       51.02      4.47 o 
   3  -6   4       55.74       55.81      4.72 o 
   4  -6   4        4.46        3.19      0.89 o 
   5  -6   4        5.59        2.19      1.00 o 
   6  -6   4       15.35       13.00      5.70 o 
  -6  -5   4        4.22        8.12      2.68 o 
  -5  -5   4       17.01       13.45      3.19 o 
  -4  -5   4       34.99       31.23      1.93 o 
  -3  -5   4       19.59       19.61      1.68 o 
  -2  -5   4        1.21        2.05      1.18 o 
  -1  -5   4       88.40       95.16      6.16 o 
   0  -5   4      143.44      154.02      8.60 o 
   1  -5   4      189.41      160.94      5.49 o 
   2  -5   4       22.51       31.62      3.17 o 
   3  -5   4      225.68      220.93     10.30 o 
   4  -5   4      345.08      355.46      9.23 o 
   5  -5   4        1.29        0.91      1.00 o 
   6  -5   4       78.00       90.39      6.71 o 
  -7  -4   4        0.00       -0.54      1.11 o 
  -6  -4   4       10.75       12.44      3.22 o 
  -5  -4   4       37.44       27.13      4.32 o 
  -4  -4   4       14.70       20.45      3.42 o 
  -3  -4   4       23.08       19.12      1.26 o 
  -2  -4   4      129.84      110.22      4.02 o 
  -1  -4   4       16.21       18.28      2.53 o 
   0  -4   4     2132.26     2289.75     31.54 o 
   1  -4   4       27.89       25.27      1.91 o 
   2  -4   4      195.20      193.95      7.46 o 
   3  -4   4      100.62       94.54      3.11 o 
   4  -4   4       92.67       92.16      4.91 o 
   5  -4   4        2.84        1.91      0.91 o 
   6  -4   4       37.45       43.84      5.54 o 
   7  -4   4        0.28       -1.56      1.04 o 
  -7  -3   4        0.03       -1.73      1.45 o 
  -6  -3   4       18.22       17.88      3.74 o 
  -5  -3   4       33.57       30.26      4.45 o 
  -4  -3   4       97.11       95.68      7.30 o 
  -3  -3   4       30.12       30.17      3.66 o 
  -2  -3   4     1367.62     1456.92     20.48 o 
  -1  -3   4       81.03       67.01      4.46 o 
   0  -3   4     2539.84     2596.45     33.82 o 
   1  -3   4       14.19       24.05      1.64 o 
   2  -3   4        0.92        0.30      0.37 o 
   3  -3   4      160.42      151.01      4.53 o 
   4  -3   4        0.02        0.39      0.68 o 
   5  -3   4        7.86       10.99      1.78 o 
   6  -3   4        5.93        8.27      1.64 o 
   7  -3   4        0.09       -0.04      0.64 o 
  -7  -2   4        3.82       -0.09      0.99 o 
  -6  -2   4        0.00       -2.49      1.66 o 
  -5  -2   4       23.62       24.86      4.01 o 
  -4  -2   4       13.70       12.04      2.53 o 
  -3  -2   4        0.25        0.73      0.72 o 
  -2  -2   4       44.48       51.05      1.64 o 
  -1  -2   4       63.43       64.53      2.13 o 
   0  -2   4      357.24      396.58      6.18 o 
   1  -2   4        1.43        2.26      0.65 o 
   2  -2   4      145.67      156.24      4.81 o 
   3  -2   4        2.33        1.36      0.59 o 
   4  -2   4        7.17        6.57      1.19 o 
   5  -2   4        0.44        0.46      0.66 o 
   6  -2   4       12.58       13.05      2.10 o 
   7  -2   4        1.49        2.02      2.48 o 
  -7  -1   4        0.21        2.06      1.55 o 
  -6  -1   4        5.62        5.54      2.26 o 
  -5  -1   4      260.02      260.80     13.53 o 
  -4  -1   4        0.36        2.89      1.36 o 
  -3  -1   4      176.01      181.04      9.05 o 
  -2  -1   4       83.69       87.23      5.38 o 
  -1  -1   4        0.58        0.12      0.15 o 
   0  -1   4      878.11      889.45     12.02 o 
   1  -1   4      291.72      307.64     12.24 o 
   2  -1   4      354.23      349.12      5.89 o 
   3  -1   4       40.66       35.49      2.31 o 
   4  -1   4        1.29        0.26      0.66 o 
   5  -1   4       47.78       48.25      3.57 o 
   6  -1   4       13.49       13.06      1.95 o 
   7  -1   4        0.02        0.13      0.56 o 
  -7   0   4        5.12        3.88      1.88 o 
  -6   0   4       47.55       40.84      5.80 o 
  -5   0   4        0.23        0.53      1.17 o 
  -4   0   4      944.48      916.26     26.30 o 
  -3   0   4      389.24      412.48     14.56 o 
  -2   0   4        0.04        0.51      0.25 o 
  -1   0   4      111.16       97.40      2.10 o 
   0   0   4      870.74      846.91      8.60 o 
   1   0   4       22.34       18.92      2.13 o 
   2   0   4       62.34       63.03      5.12 o 
   3   0   4       35.23       21.14      2.06 o 
   4   0   4      204.09      214.86      5.61 o 
   5   0   4       32.22       37.59      4.04 o 
   6   0   4       14.43       16.48      2.17 o 
   7   0   4        0.32        1.73      0.78 o 
  -7   1   4       23.04       26.39      5.10 o 
  -6   1   4       39.25       39.75      5.71 o 
  -5   1   4       10.74       17.73      1.10 o 
  -4   1   4      315.93      302.17      5.26 o 
  -3   1   4       45.96       47.87      2.30 o 
  -2   1   4      283.41      275.50      5.72 o 
  -1   1   4      214.34      228.69      3.70 o 
   0   1   4      271.99      261.00      4.21 o 
   1   1   4      118.97       97.01      3.05 o 
   2   1   4        8.73       12.28      0.61 o 
   3   1   4       14.66       12.19      1.06 o 
   4   1   4       40.73       37.53      2.18 o 
   5   1   4        7.60        6.53      1.20 o 
   6   1   4        8.85       11.65      1.80 o 
   7   1   4        0.05       -0.29      1.15 o 
  -7   2   4       45.21       43.32      6.68 o 
  -6   2   4        1.27        5.13      2.05 o 
  -5   2   4        6.85        6.71      0.89 o 
  -4   2   4       29.56       30.10      2.25 o 
  -3   2   4       60.50       56.58      2.56 o 
  -2   2   4       86.41       96.81      3.67 o 
  -1   2   4       36.84       38.22      1.74 o 
   0   2   4      388.31      399.09      6.17 o 
   1   2   4     2244.56     2261.47     20.11 o 
   2   2   4      130.60      147.56      2.24 o 
   3   2   4        6.95       10.71      0.78 o 
   4   2   4        7.97        6.45      0.81 o 
   5   2   4        2.13        1.71      0.72 o 
   6   2   4        1.29        0.99      0.67 o 
   7   2   4        8.42        8.82      2.60 o 
  -6   3   4        6.84        6.62      2.50 o 
  -5   3   4        8.84        6.05      1.32 o 
  -4   3   4       29.21       34.05      2.80 o 
  -3   3   4        1.34        0.71      0.51 o 
  -2   3   4      222.10      240.93      6.74 o 
  -1   3   4       23.27       22.70      1.48 o 
   0   3   4        7.37        3.99      0.61 o 
   1   3   4       92.46       92.68      2.24 o 
   2   3   4     1686.04     1728.57     15.15 o 
   3   3   4        2.42        1.99      0.41 o 
   4   3   4        0.02        0.37      0.27 o 
   5   3   4       15.32       13.82      1.08 o 
   6   3   4       10.66        9.11      1.62 o 
  -6   4   4       14.10       11.73      3.31 o 
  -5   4   4        1.51        2.77      1.79 o 
  -4   4   4       68.52       82.50      4.71 o 
  -3   4   4        8.84        4.93      1.22 o 
  -2   4   4        0.66        3.50      1.02 o 
  -1   4   4      216.42      220.17     10.97 o 
   0   4   4       21.78       26.98      2.13 o 
   1   4   4      129.68      128.18      3.06 o 
   2   4   4      432.94      415.75      5.67 o 
   3   4   4       14.65       12.15      0.86 o 
   4   4   4       56.82       55.57      2.41 o 
   5   4   4       17.42       18.88      1.48 o 
   6   4   4       11.32       12.28      1.82 o 
  -6   5   4       33.15       46.04      6.93 o 
  -5   5   4       10.39       16.54      3.76 o 
  -4   5   4      151.39      129.08      9.72 o 
  -3   5   4      144.45      141.53     13.18 o 
  -2   5   4       61.89       66.50      2.92 o 
  -1   5   4      772.15      849.42     16.15 o 
   0   5   4        6.10        7.85      1.29 o 
   1   5   4      148.08      157.73      4.35 o 
   2   5   4       80.41       83.19      2.48 o 
   3   5   4        8.16        9.56      1.27 o 
   4   5   4        4.67        5.38      0.75 o 
   5   5   4        0.14        0.54      0.40 o 
   6   5   4        1.41        2.01      1.74 o 
  -6   6   4       15.25       20.11      4.66 o 
  -5   6   4       26.97       23.84      4.81 o 
  -4   6   4       53.81       49.50      6.10 o 
  -3   6   4       14.50       19.71      3.64 o 
  -2   6   4       25.50       29.75      2.83 o 
  -1   6   4      106.43      116.28      4.39 o 
   0   6   4       15.09       20.41      1.59 o 
   1   6   4        0.02        0.11      0.27 o 
   2   6   4        9.03       12.53      2.76 o 
   3   6   4        0.41        0.30      0.50 o 
   4   6   4        4.36        4.29      1.12 o 
   5   6   4        2.97        1.95      0.67 o 
   6   6   4        0.00        0.10      1.30 o 
  -5   7   4        2.04       -0.02      1.32 o 
  -4   7   4       19.47       18.03      3.95 o 
  -3   7   4        2.49        1.54      0.92 o 
  -2   7   4        0.03        0.52      1.22 o 
  -1   7   4       32.28       34.08      4.44 o 
   0   7   4       18.52       17.25      3.10 o 
   1   7   4        1.10        0.22      0.91 o 
   2   7   4        0.01        0.39      0.54 o 
   3   7   4        1.85        2.05      1.15 o 
   4   7   4       14.95       12.81      2.03 o 
   5   7   4        1.18       -0.89      1.58 o 
   6   7   4        0.65       -1.84      1.90 o 
  -5   8   4       16.50       15.01      3.98 o 
  -4   8   4        4.40        6.63      2.44 o 
  -3   8   4        4.93        5.16      2.01 o 
  -2   8   4      213.59      222.86     12.67 o 
  -1   8   4       58.63       62.67      6.37 o 
   0   8   4       26.99       28.59      4.21 o 
   1   8   4       17.19       17.73      2.11 o 
   2   8   4       51.61       47.68      5.16 o 
   3   8   4        2.80        1.72      0.75 o 
   4   8   4        2.24        4.48      1.35 o 
   5   8   4        0.77        1.82      1.94 o 
  -4   9   4       32.08       37.56      6.19 o 
  -3   9   4        3.65        7.28      2.53 o 
  -2   9   4        7.46        3.25      1.71 o 
  -1   9   4       28.48       29.54      4.70 o 
   0   9   4       20.49       17.88      3.64 o 
   1   9   4        1.98        2.65      1.43 o 
   2   9   4        7.74        4.33      2.03 o 
   3   9   4        0.56        1.21      1.05 o 
   4   9   4        6.50       10.25      2.17 o 
   5   9   4        3.86        5.83      2.99 o 
  -4  10   4        0.45       -0.21      1.20 o 
  -3  10   4        6.09        6.95      2.71 o 
  -2  10   4        8.10        8.49      2.86 o 
  -1  10   4      106.88      116.63      9.85 o 
   0  10   4       12.49       13.31      3.24 o 
   1  10   4        0.00       -1.17      1.20 o 
   2  10   4        0.10       -0.31      1.04 o 
   3  10   4        1.66        2.87      1.58 o 
   4  10   4        0.00       -2.03      1.42 o 
  -3  11   4        3.37        2.52      1.48 o 
  -2  11   4       24.29       19.90      4.32 o 
  -1  11   4       20.51       17.55      3.97 o 
   0  11   4       37.36       34.05      5.55 o 
   1  11   4        0.08        1.09      1.46 o 
   2  11   4        0.09       -2.43      1.66 o 
   3  11   4        0.01       -0.33      0.94 o 
  -1  12   4        3.35        4.58      2.13 o 
   0  12   4        7.76       10.90      3.52 o 
   1  12   4        5.87        4.94      2.42 o 
   2  12   4        1.70       -1.19      1.37 o 
  -1 -12   5       11.53       12.98      3.67 o 
   0 -12   5       14.74        8.35      2.86 o 
   1 -12   5       10.40        8.35      2.75 o 
   2 -12   5       38.80       38.22      5.84 o 
  -3 -11   5       21.19       27.49      5.15 o 
  -2 -11   5       19.92       20.64      4.45 o 
  -1 -11   5        8.01       12.30      3.43 o 
   0 -11   5       56.50       61.74      7.21 o 
   1 -11   5        5.06        8.05      2.47 o 
   2 -11   5       31.46       30.28      4.87 o 
   3 -11   5        0.01       -2.46      1.64 o 
  -4 -10   5        0.09        0.82      0.82 o 
  -3 -10   5       39.20       39.30      6.05 o 
  -2 -10   5       11.21        7.19      2.69 o 
  -1 -10   5        0.15        0.79      1.54 o 
   0 -10   5       22.00       21.81      4.16 o 
   1 -10   5        1.58        3.97      1.77 o 
   2 -10   5        4.14        3.47      1.72 o 
   3 -10   5       16.71       30.33      4.53 o 
   4 -10   5        1.00        0.99      0.82 o 
  -5  -9   5        0.07       -1.92      1.28 o 
  -4  -9   5        0.67        1.43      0.89 o 
  -3  -9   5       55.74       64.01      5.03 o 
  -2  -9   5       50.80       47.96      5.94 o 
  -1  -9   5       44.20       33.07      4.76 o 
   0  -9   5       12.47        8.69      2.62 o 
   1  -9   5       18.57       12.27      2.99 o 
   2  -9   5       28.81       26.67      4.11 o 
   3  -9   5        0.40        3.04      1.58 o 
   4  -9   5       20.09       19.59      3.53 o 
   5  -9   5        2.38        3.36      1.86 o 
  -5  -8   5        1.57        0.97      0.93 o 
  -4  -8   5        3.67        3.63      1.24 o 
  -3  -8   5        0.48       -0.41      0.68 o 
  -2  -8   5      281.65      305.80     10.39 o 
  -1  -8   5        0.14       -0.78      1.33 o 
   0  -8   5        1.88        2.38      1.56 o 
   1  -8   5       73.79       71.07      6.35 o 
   2  -8   5      196.77      190.44     10.50 o 
   3  -8   5       11.83       13.34      2.68 o 
   4  -8   5       20.22       26.30      3.71 o 
   5  -8   5       14.65       19.54      4.50 o 
  -6  -7   5        0.34        1.41      1.38 o 
  -5  -7   5       33.91       40.87      4.04 o 
  -4  -7   5       28.21       29.24      3.30 o 
  -3  -7   5        1.93        1.54      0.85 o 
  -2  -7   5       79.04       82.37      4.29 o 
  -1  -7   5        2.78        2.93      1.56 o 
   0  -7   5       62.17       63.41      5.71 o 
   1  -7   5      130.29      117.50      7.77 o 
   2  -7   5       95.39       99.08      6.93 o 
   3  -7   5      189.33      188.79      9.49 o 
   4  -7   5       69.06       66.95      5.48 o 
   5  -7   5       27.49       32.87      5.41 o 
   6  -7   5       15.92       17.32      2.90 o 
  -6  -6   5        2.70        3.27      1.87 o 
  -5  -6   5       30.54       31.58      4.93 o 
  -4  -6   5        3.31        3.74      1.52 o 
  -3  -6   5      144.94      144.54      6.39 o 
  -2  -6   5      156.79      148.32      5.74 o 
  -1  -6   5      409.32      397.07     10.36 o 
   0  -6   5        3.97        6.17      1.16 o 
   1  -6   5      156.65      157.03      5.99 o 
   2  -6   5       43.42       42.90      4.09 o 
   3  -6   5       47.70       48.51      4.28 o 
   4  -6   5      156.24      172.65      6.67 o 
   5  -6   5        0.85       -0.07      0.67 o 
   6  -6   5        1.67       -0.01      1.67 o 
  -6  -5   5        0.01       -0.35      1.08 o 
  -5  -5   5        3.28        3.98      1.97 o 
  -4  -5   5        1.32       -0.41      1.25 o 
  -3  -5   5       48.00       51.26      3.58 o 
  -2  -5   5       93.53       96.57      9.09 o 
  -1  -5   5        0.07        0.44      0.64 o 
   0  -5   5        9.50       15.09      2.35 o 
   1  -5   5       63.65       68.74      6.35 o 
   2  -5   5        0.15       -0.24      0.68 o 
   3  -5   5        0.80        1.19      0.60 o 
   4  -5   5      141.90      155.22      5.73 o 
   5  -5   5       53.21       54.20      4.40 o 
   6  -5   5        2.77        3.52      1.38 o 
  -6  -4   5        0.40        1.26      1.21 o 
  -5  -4   5        0.45       -0.61      1.32 o 
  -4  -4   5        0.41       -0.51      1.06 o 
  -3  -4   5       42.62       38.70      1.83 o 
  -2  -4   5       33.97       28.18      3.51 o 
  -1  -4   5       80.38       85.18      4.05 o 
   0  -4   5        4.94       16.53      2.34 o 
   1  -4   5     1604.80     1858.59     26.50 o 
   2  -4   5      129.17      114.87      5.61 o 
   3  -4   5       64.14       61.85      3.13 o 
   4  -4   5      125.95      133.58      4.69 o 
   5  -4   5        4.57        5.87      1.47 o 
   6  -4   5       25.03       29.04      3.34 o 
  -6  -3   5        9.94        9.24      2.81 o 
  -5  -3   5       20.36       15.50      3.30 o 
  -4  -3   5      138.22      135.36      8.95 o 
  -3  -3   5       76.63       66.59      4.12 o 
  -2  -3   5      494.80      494.78      9.06 o 
  -1  -3   5      155.50      135.51      3.68 o 
   0  -3   5      111.39      110.86      3.27 o 
   1  -3   5      885.29      898.29     20.48 o 
   2  -3   5       28.29       42.56      2.90 o 
   3  -3   5       81.97       85.15      3.21 o 
   4  -3   5       59.06       61.47      3.92 o 
   5  -3   5       18.19       19.53      2.53 o 
   6  -3   5        9.76        9.22      2.05 o 
   7  -3   5        5.91        4.76      1.38 o 
  -7  -2   5       13.64       12.83      3.51 o 
  -6  -2   5        6.43        9.93      2.96 o 
  -5  -2   5       77.00       71.49      7.01 o 
  -4  -2   5      172.89      182.36     10.41 o 
  -3  -2   5       16.69       11.04      2.27 o 
  -2  -2   5       24.53       19.27      1.15 o 
  -1  -2   5        3.30        5.24      0.65 o 
   0  -2   5      209.57      225.95      4.56 o 
   1  -2   5      479.70      485.70     12.20 o 
   2  -2   5       10.49       15.51      1.43 o 
   3  -2   5      123.61      125.82      4.13 o 
   4  -2   5       23.37       21.77      2.17 o 
   5  -2   5       30.81       33.92      3.04 o 
   6  -2   5        0.20        0.38      0.59 o 
   7  -2   5        2.69       -0.69      0.95 o 
  -7  -1   5        8.63        3.75      1.93 o 
  -6  -1   5        2.59        1.26      1.06 o 
  -5  -1   5      201.71      201.01     12.06 o 
  -4  -1   5        0.04       -0.54      1.30 o 
  -3  -1   5       51.60       51.38      4.88 o 
  -2  -1   5        4.94        6.76      0.62 o 
  -1  -1   5     1182.29     1228.07     12.38 o 
   0  -1   5        0.05        0.03      0.19 o 
   1  -1   5        7.25        8.96      0.89 o 
   2  -1   5       16.86       11.79      0.90 o 
   3  -1   5        0.37        0.45      0.58 o 
   4  -1   5        7.42        7.28      1.23 o 
   5  -1   5        7.44        4.72      1.17 o 
   6  -1   5       15.63       15.70      2.22 o 
   7  -1   5        0.48        2.16      1.45 o 
  -7   0   5        6.78        4.68      2.24 o 
  -6   0   5       39.35       57.87      6.94 o 
  -5   0   5       23.40       18.76      3.68 o 
  -4   0   5       38.61       40.30      4.85 o 
  -3   0   5      177.11      168.34      6.51 o 
  -2   0   5       15.63       11.44      0.73 o 
  -1   0   5       93.38       91.64      2.23 o 
   0   0   5      345.56      339.56      4.67 o 
   1   0   5      123.13      128.21      3.53 o 
   2   0   5       32.30       25.96      1.98 o 
   3   0   5       54.69       49.73      2.23 o 
   4   0   5       49.00       53.98      2.94 o 
   5   0   5        7.13        8.28      2.63 o 
   6   0   5       12.87       14.82      2.14 o 
   7   0   5        3.46        1.39      1.18 o 
  -7   1   5       12.16       13.45      3.69 o 
  -6   1   5       17.77       24.39      4.60 o 
  -5   1   5        2.14        1.37      0.22 o 
  -4   1   5      309.03      307.70     18.99 o 
  -3   1   5      698.83      732.62     10.86 o 
  -2   1   5        5.05        3.65      0.51 o 
  -1   1   5      294.56      290.36      4.63 o 
   0   1   5      486.56      487.04      6.71 o 
   1   1   5      256.16      243.23      5.74 o 
   2   1   5     1628.33     1650.95     22.46 o 
   3   1   5       84.54       75.55      2.57 o 
   4   1   5       42.58       46.05      2.82 o 
   5   1   5        1.75        0.84      0.76 o 
   6   1   5        6.65        5.79      1.30 o 
   7   1   5        0.13       -0.87      1.39 o 
  -6   2   5       43.03       41.44      6.12 o 
  -5   2   5       10.55       14.06      1.13 o 
  -4   2   5      155.75      175.37      5.62 o 
  -3   2   5      782.09      799.98     12.03 o 
  -2   2   5        0.87        1.44      0.62 o 
  -1   2   5       37.18       34.07      1.74 o 
   0   2   5       12.00        7.44      0.68 o 
   1   2   5      573.96      614.98     15.45 o 
   2   2   5        1.22        1.60      0.50 o 
   3   2   5        0.32       -0.04      0.23 o 
   4   2   5       10.41       12.76      1.42 o 
   5   2   5       18.43       19.46      2.03 o 
   6   2   5        0.06        0.09      0.56 o 
   7   2   5        0.00       -0.41      0.95 o 
  -6   3   5       29.83       24.31      4.86 o 
  -5   3   5        4.42        3.37      0.97 o 
  -4   3   5      149.54      156.72      5.93 o 
  -3   3   5       38.44       36.93      2.26 o 
  -2   3   5       78.16       81.71      3.77 o 
  -1   3   5      409.60      422.95     10.05 o 
   0   3   5      194.45      128.47     54.38 o 
   1   3   5      869.82      831.38      9.38 o 
   2   3   5      462.21      444.71      5.48 o 
   3   3   5       11.62       11.83      0.72 o 
   4   3   5       11.01       10.64      0.80 o 
   5   3   5        0.15       -0.07      0.54 o 
   6   3   5        3.36        0.87      1.01 o 
  -6   4   5        1.60        6.34      2.65 o 
  -5   4   5        5.02        4.50      2.05 o 
  -4   4   5        7.22        4.69      1.23 o 
  -3   4   5        0.06        0.05      0.74 o 
  -2   4   5       23.18       24.07      2.21 o 
  -1   4   5      276.56      282.84      7.68 o 
   0   4   5      128.97      133.68      5.12 o 
   1   4   5       80.64       86.90      3.07 o 
   2   4   5       65.09       59.89      1.88 o 
   3   4   5       68.71       66.36      2.58 o 
   4   4   5        1.58        0.85      0.33 o 
   5   4   5        2.33        3.42      0.97 o 
   6   4   5        0.78        1.72      1.69 o 
  -6   5   5       31.80       34.16      6.07 o 
  -5   5   5       13.49        7.46      2.53 o 
  -4   5   5      102.51      101.05      7.86 o 
  -3   5   5      208.12      189.82      8.47 o 
  -2   5   5       14.71       10.74      1.66 o 
  -1   5   5      515.50      504.14     14.79 o 
   0   5   5       20.48       25.50      2.05 o 
   1   5   5       31.30       28.62      2.26 o 
   2   5   5       23.10       22.40      1.61 o 
   3   5   5      113.75      112.87      3.41 o 
   4   5   5       22.63       24.33      2.29 o 
   5   5   5        3.13        3.32      0.96 o 
   6   5   5        2.37        7.22      2.65 o 
  -6   6   5       16.58       18.77      4.50 o 
  -5   6   5       27.23       30.03      5.30 o 
  -4   6   5        0.97        2.79      1.58 o 
  -3   6   5      100.41       90.25      7.83 o 
  -2   6   5        1.88        0.07      0.72 o 
  -1   6   5      175.59      195.84      7.30 o 
   0   6   5       10.91        7.78      1.22 o 
   1   6   5        3.93        1.11      1.71 o 
   2   6   5      131.25      130.21      4.55 o 
   3   6   5       10.30        9.68      1.61 o 
   4   6   5        0.02       -0.46      0.60 o 
   5   6   5        5.43        4.84      2.34 o 
   6   6   5        1.59        3.05      2.12 o 
  -5   7   5       21.41       24.84      5.04 o 
  -4   7   5        3.14        6.07      2.21 o 
  -3   7   5       64.77       58.62      6.55 o 
  -2   7   5        0.37       -0.64      1.14 o 
  -1   7   5        4.48        2.49      1.49 o 
   0   7   5        2.55        2.43      1.19 o 
   1   7   5        0.29       -0.12      0.77 o 
   2   7   5       29.87       31.00      3.60 o 
   3   7   5        4.67        4.19      1.34 o 
   4   7   5        0.03        0.51      1.30 o 
   5   7   5        0.15       -1.06      1.73 o 
  -5   8   5        0.23        1.68      1.31 o 
  -4   8   5        0.03        0.89      1.37 o 
  -3   8   5        1.31       -0.90      1.20 o 
  -2   8   5        0.64       -0.91      1.46 o 
  -1   8   5       18.44       19.01      3.66 o 
   0   8   5        0.04        1.99      1.71 o 
   1   8   5        0.00       -0.09      0.91 o 
   2   8   5       25.81       25.97      2.25 o 
   3   8   5        0.95        1.09      0.98 o 
   4   8   5        2.41        2.26      2.02 o 
   5   8   5        3.34        3.22      2.04 o 
  -4   9   5       28.49       27.49      5.31 o 
  -3   9   5        2.87        2.58      1.80 o 
  -2   9   5        0.59        2.28      1.54 o 
  -1   9   5       22.50       27.48      4.61 o 
   0   9   5       39.65       39.17      5.30 o 
   1   9   5        4.12        6.46      2.39 o 
   2   9   5        2.27        2.15      1.19 o 
   3   9   5        0.52        0.43      3.05 o 
   4   9   5        3.72        1.40      1.05 o 
  -4  10   5        1.68        0.55      1.22 o 
  -3  10   5        4.68        5.10      2.51 o 
  -2  10   5       13.01       10.40      3.23 o 
  -1  10   5      112.82      120.38     10.22 o 
   0  10   5        1.37        1.57      1.59 o 
   1  10   5        7.83        9.83      2.87 o 
   2  10   5        1.10        3.09      1.70 o 
   3  10   5        6.98        6.02      2.37 o 
   4  10   5        0.14        1.11      0.93 o 
  -3  11   5       14.76       18.70      4.48 o 
  -2  11   5        0.03        2.42      1.85 o 
  -1  11   5        1.10       -3.08      2.06 o 
   0  11   5        1.64       -0.88      1.27 o 
   1  11   5        1.30        0.15      1.04 o 
   2  11   5        0.27        3.04      2.00 o 
   3  11   5        0.77        0.96      1.35 o 
   1  12   5        6.69       10.54      3.61 o 
  -1 -12   6        8.43       13.71      3.77 o 
   0 -12   6        0.00        2.85      1.82 o 
   1 -12   6        2.12        4.41      2.43 o 
   2 -12   6        0.22       -1.25      1.40 o 
  -3 -11   6        7.65        7.14      2.78 o 
  -2 -11   6        7.46        7.62      2.92 o 
  -1 -11   6        0.46        0.78      1.11 o 
   0 -11   6       13.89       15.52      3.68 o 
   1 -11   6        0.82        1.45      1.09 o 
   2 -11   6       22.98       27.19      4.74 o 
   3 -11   6       22.43       25.61      4.48 o 
  -4 -10   6        0.99        0.73      1.29 o 
  -3 -10   6       23.21       25.31      4.82 o 
  -2 -10   6       27.40       28.41      4.87 o 
  -1 -10   6        9.89       11.09      3.16 o 
   0 -10   6       43.67       42.07      5.74 o 
   1 -10   6       58.98       57.28      6.55 o 
   2 -10   6       77.72       79.79      7.61 o 
   3 -10   6       48.79       50.24      5.96 o 
   4 -10   6        7.04        7.00      2.28 o 
  -5  -9   6        4.07        2.33      1.76 o 
  -4  -9   6        0.01       -0.14      0.92 o 
  -3  -9   6       60.29       71.11      5.41 o 
  -2  -9   6        0.80       -0.91      1.24 o 
  -1  -9   6       19.13       30.35      4.71 o 
   0  -9   6        0.71        3.63      1.83 o 
   1  -9   6      144.81      145.13      9.89 o 
   2  -9   6       14.81        9.39      2.46 o 
   3  -9   6        7.78        6.30      2.03 o 
   4  -9   6        0.01       -1.01      0.99 o 
  -5  -8   6        3.03        1.90      1.01 o 
  -4  -8   6        6.62        5.55      1.59 o 
  -3  -8   6       18.90       21.19      2.82 o 
  -2  -8   6      131.66      136.15      6.93 o 
  -1  -8   6        0.17       -0.88      1.56 o 
   0  -8   6        7.41        5.61      1.95 o 
   1  -8   6        2.78        2.43      1.50 o 
   2  -8   6       43.42       39.05      4.68 o 
   3  -8   6        0.01       -0.03      0.93 o 
   4  -8   6       18.61       16.87      2.36 o 
   5  -8   6       12.06       11.98      3.69 o 
  -5  -7   6       17.90       17.00      3.88 o 
  -4  -7   6        4.70        3.34      1.71 o 
  -3  -7   6        1.75        0.55      0.62 o 
  -2  -7   6       42.51       42.82      3.68 o 
  -1  -7   6     1269.58     1273.82     33.71 o 
   0  -7   6        1.88        3.57      1.51 o 
   1  -7   6       93.09       93.37      6.91 o 
   2  -7   6        6.86       10.70      2.34 o 
   3  -7   6       73.92       72.58      5.76 o 
   4  -7   6       55.34       60.64     12.76 o 
   5  -7   6        0.41        0.14      1.26 o 
   6  -7   6        7.77        8.53      2.07 o 
  -6  -6   6        0.52        2.59      1.73 o 
  -5  -6   6        9.97       13.42      3.45 o 
  -4  -6   6        9.16        8.95      0.96 o 
  -3  -6   6        3.17        3.92      0.91 o 
  -2  -6   6      354.06      374.12     15.47 o 
  -1  -6   6      406.66      405.85     15.41 o 
   0  -6   6        0.04        6.36      3.04 o 
   1  -6   6      107.64      111.20      5.12 o 
   2  -6   6       94.13       90.73      4.51 o 
   3  -6   6      170.12      170.89      6.59 o 
   4  -6   6        2.48        3.00      0.95 o 
   5  -6   6        3.49        1.73      0.80 o 
   6  -6   6       10.82        9.24      2.09 o 
  -6  -5   6        6.30        5.23      2.37 o 
  -5  -5   6       14.21       17.56      3.82 o 
  -4  -5   6      143.38      135.59      9.68 o 
  -3  -5   6        0.31        0.03      0.33 o 
  -2  -5   6      403.55      410.98     15.74 o 
  -1  -5   6       26.92       29.71      2.59 o 
   0  -5   6       68.24       57.56      4.92 o 
   1  -5   6        8.89        9.97      1.40 o 
   2  -5   6        0.41        0.65      0.37 o 
   3  -5   6      285.14      298.44     11.22 o 
   4  -5   6        0.85       -0.07      0.54 o 
   5  -5   6       41.00       43.55      3.97 o 
   6  -5   6        2.92        3.25      1.30 o 
  -6  -4   6       13.49       15.75      3.79 o 
  -5  -4   6        6.89        8.29      2.53 o 
  -4  -4   6        4.94        5.57      1.80 o 
  -3  -4   6       17.95       18.88      0.88 o 
  -2  -4   6        9.16        9.70      1.05 o 
  -1  -4   6        0.07        0.29      0.37 o 
   0  -4   6       22.31       23.61      1.65 o 
   1  -4   6       26.31       28.70      2.18 o 
   2  -4   6        1.70        1.83      0.59 o 
   3  -4   6       30.64       29.96      2.23 o 
   4  -4   6       62.04       65.35      3.06 o 
   5  -4   6       59.29       63.89      4.55 o 
   6  -4   6        1.17        3.54      1.23 o 
  -6  -3   6        0.05        1.59      1.35 o 
  -5  -3   6        9.60        6.55      2.21 o 
  -4  -3   6       35.13       27.46      4.16 o 
  -3  -3   6        2.81        9.48      2.27 o 
  -2  -3   6      129.85      120.97      3.47 o 
  -1  -3   6       44.14       39.96      2.03 o 
   0  -3   6       26.30       48.77      2.24 o 
   1  -3   6       99.85      102.48      5.47 o 
   2  -3   6       65.02       68.89      2.93 o 
   3  -3   6       75.06       73.02      3.00 o 
   4  -3   6       72.72       68.28      4.80 o 
   5  -3   6       70.56       78.56      4.87 o 
   6  -3   6        6.76        9.09      1.84 o 
  -6  -2   6        0.05       -0.47      1.22 o 
  -5  -2   6       65.35       66.21      6.94 o 
  -4  -2   6       76.62       86.74      7.34 o 
  -3  -2   6      129.80      124.39      7.37 o 
  -2  -2   6        1.73        0.73      0.26 o 
  -1  -2   6      769.97      757.64     16.44 o 
   0  -2   6        7.37       12.53      1.38 o 
   1  -2   6      954.51      971.52     15.49 o 
   2  -2   6      176.41      176.54      4.41 o 
   3  -2   6      106.97       98.51      5.42 o 
   4  -2   6      143.82      145.78      9.65 o 
   5  -2   6        0.55        0.95      0.98 o 
   6  -2   6        0.40        0.23      1.04 o 
   7  -2   6        3.10        2.00      1.46 o 
  -6  -1   6       11.24       13.06      3.41 o 
  -5  -1   6       26.56       29.90      4.70 o 
  -4  -1   6        7.06        7.01      2.16 o 
  -3  -1   6       90.48       94.07      4.96 o 
  -2  -1   6       18.19       16.01      1.12 o 
  -1  -1   6     1491.91     1553.10     18.56 o 
   0  -1   6        2.63        1.70      0.32 o 
   1  -1   6      304.13      275.88      6.13 o 
   2  -1   6      127.43      132.21      3.95 o 
   3  -1   6        0.33        0.03      0.34 o 
   4  -1   6       11.44       15.43      1.74 o 
   5  -1   6       11.27       10.65      1.65 o 
   6  -1   6        2.87        1.64      0.74 o 
   7  -1   6        0.09       -1.76      1.39 o 
  -6   0   6        9.93       13.43      3.46 o 
  -5   0   6        0.00        0.30      0.92 o 
  -4   0   6      200.67      191.25     11.13 o 
  -3   0   6       37.08       35.40      1.78 o 
  -2   0   6       10.00        8.89      0.72 o 
  -1   0   6        4.54        3.20      0.44 o 
   0   0   6        2.18        3.94      0.49 o 
   1   0   6        8.98        7.54      1.09 o 
   2   0   6        3.35        3.04      0.41 o 
   3   0   6        5.94       14.07      1.13 o 
   4   0   6        4.40        1.61      0.55 o 
   5   0   6       10.30        8.61      1.43 o 
   6   0   6        0.21       -0.27      1.09 o 
   7   0   6        0.90        2.97      1.74 o 
  -6   1   6        0.11       -0.96      1.41 o 
  -5   1   6        5.08        5.40      2.20 o 
  -4   1   6      276.40      264.88      6.02 o 
  -3   1   6      223.44      200.72      4.83 o 
  -2   1   6        0.60        0.92      0.32 o 
  -1   1   6        0.97        0.41      0.23 o 
   0   1   6        0.08        0.06      0.19 o 
   1   1   6      959.19      940.64     22.00 o 
   2   1   6      131.50      133.56      3.96 o 
   3   1   6       36.28       28.51      1.28 o 
   4   1   6       20.68       18.55      1.59 o 
   5   1   6        4.14        3.03      0.82 o 
   6   1   6        8.30       12.80      3.12 o 
   7   1   6        0.79        0.86      1.00 o 
  -6   2   6       10.02       19.96      4.33 o 
  -5   2   6      155.01      147.97     10.92 o 
  -4   2   6       10.75        9.08      1.18 o 
  -3   2   6      520.15      509.99      8.23 o 
  -2   2   6      119.29      107.10      3.44 o 
  -1   2   6      134.69      131.20      3.78 o 
   0   2   6      264.56      188.62     77.02 o 
   1   2   6       29.83       33.27      2.21 o 
   2   2   6      169.97      185.39      5.33 o 
   3   2   6        0.05        0.42      0.51 o 
   4   2   6        4.54        5.99      1.65 o 
   5   2   6       29.69       32.19      2.45 o 
   6   2   6        0.04       -0.62      1.62 o 
  -6   3   6       89.74      112.55     10.49 o 
  -5   3   6       20.23       23.36      4.51 o 
  -4   3   6        1.17        0.54      0.49 o 
  -3   3   6       85.55      101.05      4.58 o 
  -2   3   6      325.82      364.37     10.84 o 
  -1   3   6      129.78      126.41      3.94 o 
   0   3   6       90.12      113.04      3.43 o 
   1   3   6       15.65       15.26      0.78 o 
   2   3   6      199.66      199.08      5.15 o 
   3   3   6       76.99      100.91      6.28 o 
   4   3   6        1.86        1.75      1.45 o 
   5   3   6        8.05        7.25      1.21 o 
   6   3   6        1.22        2.17      1.46 o 
  -6   4   6       65.37       84.14      9.48 o 
  -5   4   6        0.10        2.43      1.32 o 
  -4   4   6       37.65       37.04      5.04 o 
  -3   4   6       30.89       33.50      2.80 o 
  -2   4   6       11.41       12.67      1.38 o 
  -1   4   6       38.29       41.68      2.35 o 
   0   4   6       54.95       57.59      3.11 o 
   1   4   6        6.33        4.57      0.58 o 
   2   4   6       75.66       79.96      2.38 o 
   3   4   6       36.68       36.55      1.68 o 
   4   4   6        5.68        6.31      0.79 o 
   5   4   6        0.66        1.33      1.23 o 
   6   4   6        0.01        1.05      1.06 o 
  -6   5   6        0.03        1.23      1.52 o 
  -5   5   6       11.09       14.12      3.65 o 
  -4   5   6        0.17        2.23      1.01 o 
  -3   5   6        3.74        7.11      1.47 o 
  -2   5   6        7.03        7.91      1.47 o 
  -1   5   6        0.03        0.40      0.63 o 
   0   5   6       17.28       19.17      1.52 o 
   1   5   6       11.06       11.26      1.14 o 
   2   5   6        9.48        8.11      0.93 o 
   3   5   6      122.45      102.98      4.91 o 
   4   5   6        4.35        5.31      1.11 o 
   5   5   6       12.04       19.02      3.81 o 
   6   5   6        0.46        1.88      1.51 o 
  -5   6   6       10.46       11.32      3.27 o 
  -4   6   6        7.65        6.22      2.53 o 
  -3   6   6       29.49       39.41      5.18 o 
  -2   6   6        4.08        7.72      2.26 o 
  -1   6   6       72.20       64.24      6.12 o 
   0   6   6      113.54      112.71      5.80 o 
   1   6   6        3.24        3.13      1.34 o 
   2   6   6       27.89       26.00      1.65 o 
   3   6   6       70.87       76.46      3.97 o 
   4   6   6        0.43        0.01      0.76 o 
   5   6   6        3.23        2.62      1.75 o 
  -5   7   6       32.97       33.08      5.91 o 
  -4   7   6       30.22       37.62      5.75 o 
  -3   7   6      109.61      115.43      9.44 o 
  -2   7   6       20.26       16.75      3.35 o 
  -1   7   6       26.08       22.90      3.93 o 
   0   7   6       71.64       69.74      4.86 o 
   1   7   6        5.57        6.99      4.48 o 
   2   7   6        8.52        7.14      1.19 o 
   3   7   6        1.29        1.53      3.23 o 
   4   7   6        1.34        2.79      1.14 o 
   5   7   6        1.87        1.37      1.72 o 
  -5   8   6        5.43        6.03      2.65 o 
  -4   8   6        3.07        3.52      2.05 o 
  -3   8   6        0.24        0.48      0.85 o 
  -2   8   6       40.74       38.95      3.84 o 
  -1   8   6       59.27       71.70      7.20 o 
   0   8   6       19.61       20.69      3.79 o 
   1   8   6        2.61        2.37      0.68 o 
   2   8   6        7.10        7.19      1.87 o 
   3   8   6        1.83        0.68      0.61 o 
   4   8   6        0.01        0.24      0.66 o 
   5   8   6        3.59        5.20      2.94 o 
  -4   9   6        0.20        0.49      1.24 o 
  -3   9   6        0.04       -2.26      1.63 o 
  -2   9   6        1.36       -1.76      1.72 o 
  -1   9   6       39.67       39.06      5.69 o 
   0   9   6       47.49       52.95      6.39 o 
   1   9   6        3.57        3.89      1.76 o 
   2   9   6        0.45        2.56      3.22 o 
   3   9   6        0.67        0.54      1.71 o 
   4   9   6        0.55        1.16      2.78 o 
  -3  10   6        3.90        3.06      1.95 o 
  -2  10   6        0.00        0.00      1.06 o 
  -1  10   6       14.82       20.09      4.18 o 
   0  10   6        4.34        4.22      2.03 o 
   1  10   6        1.28        2.74      1.59 o 
   2  10   6        0.53        1.40      1.63 o 
   3  10   6        3.50        5.35      1.72 o 
  -1  11   6        5.18        8.72      3.12 o 
   0  11   6        4.51       -1.80      1.62 o 
   1  11   6        4.87        1.80      1.52 o 
   2  11   6        0.10       -0.37      0.95 o 
   0 -12   7        8.55       10.07      3.26 o 
   1 -12   7        2.08        2.87      1.45 o 
  -2 -11   7        4.58        3.99      2.17 o 
  -1 -11   7        4.50        6.12      2.57 o 
   0 -11   7        0.22        0.42      1.33 o 
   1 -11   7        0.75        0.79      0.94 o 
   2 -11   7        0.74       -0.53      1.14 o 
   3 -11   7       14.01       13.35      3.35 o 
  -3 -10   7       12.86       14.08      3.61 o 
  -2 -10   7       10.82       15.33      3.74 o 
  -1 -10   7       19.03       22.96      4.42 o 
   0 -10   7       18.12       28.07      4.73 o 
   1 -10   7       87.32       72.58      7.38 o 
   2 -10   7       10.06        6.24      2.26 o 
   3 -10   7       52.83       50.84      5.92 o 
  -4  -9   7       31.46       36.93      4.19 o 
  -3  -9   7        5.18        4.27      1.48 o 
  -2  -9   7       41.79       39.38      5.66 o 
  -1  -9   7       43.74       42.13      5.65 o 
   0  -9   7       18.47       16.05      3.37 o 
   1  -9   7       77.99       76.47      7.22 o 
   2  -9   7        0.33        0.05      0.72 o 
   3  -9   7       35.11       37.16      4.81 o 
   4  -9   7        6.39        5.45      1.43 o 
  -5  -8   7        5.52        2.41      1.75 o 
  -4  -8   7        2.88        4.41      1.56 o 
  -3  -8   7        4.47        4.83      1.50 o 
  -2  -8   7      160.80      167.38      8.10 o 
  -1  -8   7       42.04       36.22      5.03 o 
   0  -8   7        7.32        7.75      2.42 o 
   1  -8   7       25.04       18.00      3.35 o 
   2  -8   7       51.37       57.13      5.70 o 
   3  -8   7        2.02        3.11      1.45 o 
   4  -8   7        3.51        2.73      0.97 o 
   5  -8   7        0.07        2.42      1.99 o 
  -5  -7   7       13.81       19.38      4.22 o 
  -4  -7   7        0.57        5.45      2.38 o 
  -3  -7   7        5.61        4.97      1.85 o 
  -2  -7   7       31.38       34.78      4.75 o 
  -1  -7   7      285.16      288.55     14.02 o 
   0  -7   7        0.14        7.66      2.41 o 
   1  -7   7        0.35        0.77      0.96 o 
   2  -7   7        2.84        1.54      0.84 o 
   3  -7   7       56.15       63.73      4.30 o 
   4  -7   7        9.84        5.29      1.80 o 
   5  -7   7        0.00       -2.00      1.63 o 
  -5  -6   7        1.45        1.51      1.62 o 
  -4  -6   7       11.76        9.14      2.71 o 
  -3  -6   7      112.13      108.87      5.21 o 
  -2  -6   7      236.34      228.27     12.14 o 
  -1  -6   7       62.75       79.76      6.57 o 
   0  -6   7        1.53        2.71      1.29 o 
   1  -6   7       35.34       31.62      2.77 o 
   2  -6   7      150.23      143.64      5.99 o 
   3  -6   7       20.25       23.98      2.48 o 
   4  -6   7       27.68       26.96      3.55 o 
   5  -6   7       43.12       50.54      4.57 o 
   6  -6   7       12.33       17.01      4.07 o 
  -6  -5   7        4.12        5.04      2.17 o 
  -5  -5   7       22.85       26.39      4.75 o 
  -4  -5   7      181.83      156.22     10.72 o 
  -3  -5   7        5.44        6.78      0.90 o 
  -2  -5   7        3.10        2.13      0.73 o 
  -1  -5   7      238.16      226.09      6.01 o 
   0  -5   7      684.61      622.56     19.15 o 
   1  -5   7        0.43        0.67      0.54 o 
   2  -5   7       40.61       35.93      2.40 o 
   3  -5   7        7.70        7.30      1.31 o 
   4  -5   7      119.98      122.26      4.96 o 
   5  -5   7        5.27        8.02      1.77 o 
   6  -5   7        0.85        2.37      1.12 o 
  -6  -4   7       17.80       16.35      4.02 o 
  -5  -4   7        0.36        0.93      1.64 o 
  -4  -4   7       97.66       98.35      8.25 o 
  -3  -4   7       71.16       59.03      1.71 o 
  -2  -4   7      352.06      354.32      7.32 o 
  -1  -4   7      137.86      140.51      5.50 o 
   0  -4   7      245.71      254.29      7.39 o 
   1  -4   7       27.99       19.66      1.98 o 
   2  -4   7        7.90        9.56      1.08 o 
   3  -4   7      125.98      133.63      4.99 o 
   4  -4   7       23.77       22.55      1.65 o 
   5  -4   7       35.98       33.04      3.27 o 
   6  -4   7        3.33        4.71      1.48 o 
  -6  -3   7       16.64       15.58      3.74 o 
  -5  -3   7        7.49        6.34      2.36 o 
  -4  -3   7        8.68        4.02      1.74 o 
  -3  -3   7       17.35       14.97      2.95 o 
  -2  -3   7      102.07      109.19      3.49 o 
  -1  -3   7      146.63      162.74      4.48 o 
   0  -3   7       11.20       15.56      1.31 o 
   1  -3   7        0.13       -0.80      0.56 o 
   2  -3   7      123.25      124.34      3.82 o 
   3  -3   7       22.63       22.43      1.85 o 
   4  -3   7        1.15        0.19      0.60 o 
   5  -3   7       52.13       51.04      3.92 o 
   6  -3   7       11.79        9.55      3.10 o 
  -6  -2   7        8.24       12.65      3.36 o 
  -5  -2   7        1.02        0.25      0.93 o 
  -4  -2   7       26.97       26.11      4.11 o 
  -3  -2   7        0.01       -0.14      0.87 o 
  -2  -2   7       23.56       21.71      1.43 o 
  -1  -2   7      311.13      322.28      6.96 o 
   0  -2   7      213.56      222.92      6.52 o 
   1  -2   7      338.95      341.05     10.18 o 
   2  -2   7       68.73       70.27      3.97 o 
   3  -2   7        0.07        0.06      0.30 o 
   4  -2   7       12.72       13.09      1.70 o 
   5  -2   7       44.19       42.53      3.40 o 
   6  -2   7        0.01        1.27      1.24 o 
  -6  -1   7        6.11        6.12      2.62 o 
  -5  -1   7        8.84        7.64      2.49 o 
  -4  -1   7       10.07       10.54      2.64 o 
  -3  -1   7      126.75      132.90      8.42 o 
  -2  -1   7       18.84       13.82      0.92 o 
  -1  -1   7      312.50      316.84      5.27 o 
   0  -1   7        5.03        3.68      1.35 o 
   1  -1   7       83.40       71.78      2.97 o 
   2  -1   7       90.27      103.75      3.47 o 
   3  -1   7        2.43        2.91      0.67 o 
   4  -1   7       82.40       81.99      3.95 o 
   5  -1   7       14.11       13.93      1.81 o 
   6  -1   7        6.24        9.12      2.77 o 
  -6   0   7       24.70       20.23      4.31 o 
  -5   0   7       22.39       21.88      4.15 o 
  -4   0   7      499.42      546.81     20.50 o 
  -3   0   7      315.72      297.65      5.90 o 
  -2   0   7       64.36       58.17      2.02 o 
  -1   0   7       33.18       29.15      1.43 o 
   0   0   7      346.85      358.70      5.21 o 
   1   0   7        0.08        0.40      0.44 o 
   2   0   7       22.91       15.53      1.36 o 
   3   0   7        7.47        5.42      0.69 o 
   4   0   7       67.53       57.98      2.91 o 
   5   0   7        2.02        2.62      2.61 o 
   6   0   7        0.20        3.38      1.83 o 
  -6   1   7       40.32       51.94      7.13 o 
  -5   1   7        5.20       11.39      3.26 o 
  -4   1   7       52.58       50.45      4.62 o 
  -3   1   7       63.81       66.92      3.14 o 
  -2   1   7        3.60        4.99      0.67 o 
  -1   1   7       70.37       71.02      2.33 o 
   0   1   7      130.59      139.26      3.09 o 
   1   1   7        7.95        8.96      1.18 o 
   2   1   7       25.94       19.64      1.59 o 
   3   1   7       24.82       24.42      3.54 o 
   4   1   7        0.04        0.00      0.52 o 
   5   1   7        7.31        7.84      2.37 o 
   6   1   7        2.10        1.72      1.55 o 
  -6   2   7        4.98        6.28      2.42 o 
  -5   2   7       12.26       13.24      3.27 o 
  -4   2   7        1.39        2.81      0.80 o 
  -3   2   7       37.04       40.07      2.69 o 
  -2   2   7      124.41      126.07      4.04 o 
  -1   2   7        5.97       10.42      1.11 o 
   0   2   7       23.82       17.25      1.31 o 
   1   2   7       65.65       75.15      5.18 o 
   2   2   7        2.27        2.38      1.10 o 
   3   2   7       22.80       23.26      1.60 o 
   4   2   7        8.43        6.77      2.30 o 
   5   2   7        3.13        5.84      2.18 o 
   6   2   7        0.00       -2.90      1.93 o 
  -6   3   7       31.61       46.41      6.84 o 
  -5   3   7       33.83       35.10      5.54 o 
  -4   3   7        5.02        9.17      1.71 o 
  -3   3   7        1.11        0.83      0.68 o 
  -2   3   7      346.27      335.61      8.92 o 
  -1   3   7        5.34        7.56      1.00 o 
   0   3   7        2.72        3.08      0.73 o 
   1   3   7      180.95      182.83      6.18 o 
   2   3   7      221.48      213.57      6.51 o 
   3   3   7       53.14       51.96      2.87 o 
   4   3   7        5.17        5.33      2.05 o 
   5   3   7        5.86        9.73      2.74 o 
   6   3   7        2.44        0.53      1.31 o 
  -6   4   7        7.40       11.90      3.69 o 
  -5   4   7       61.29       79.85      8.67 o 
  -4   4   7        1.86       -0.03      0.97 o 
  -3   4   7       65.61       60.57      3.89 o 
  -2   4   7      143.28      146.26      5.93 o 
  -1   4   7        0.26        0.67      0.53 o 
   0   4   7      296.68      300.70      5.86 o 
   1   4   7        0.07       -0.05      0.25 o 
   2   4   7       95.33       91.21      4.39 o 
   3   4   7       53.31       49.28      4.53 o 
   4   4   7        3.54        6.19      2.35 o 
   5   4   7        2.62        4.89      2.25 o 
   6   4   7        0.90        5.09      2.40 o 
  -5   5   7       33.39       43.71      6.46 o 
  -4   5   7        5.27        4.33      1.93 o 
  -3   5   7       61.13       58.61      4.05 o 
  -2   5   7       64.09       67.74      4.18 o 
  -1   5   7       41.33       40.85      3.25 o 
   0   5   7       68.12       68.40      3.22 o 
   1   5   7       26.50       25.60      1.54 o 
   2   5   7       34.07       33.11      1.76 o 
   3   5   7       14.22       16.08      2.04 o 
   4   5   7        0.49        4.61      2.16 o 
   5   5   7        0.00        1.82      1.86 o 
   6   5   7        0.32        3.80      2.25 o 
  -5   6   7        1.35        6.62      2.72 o 
  -4   6   7        2.19        2.40      1.72 o 
  -3   6   7        1.23        2.48      1.57 o 
  -2   6   7       20.93       16.73      3.22 o 
  -1   6   7       17.37       13.06      2.03 o 
   0   6   7      149.12      145.85     12.44 o 
   1   6   7        2.08        2.38      0.64 o 
   2   6   7        1.03        1.27      0.45 o 
   3   6   7        0.39        0.92      0.69 o 
   4   6   7        4.07        6.17      2.75 o 
   5   6   7        0.48        4.55      2.46 o 
  -5   7   7       10.54       19.07      4.62 o 
  -4   7   7       12.82        9.66      3.17 o 
  -3   7   7       18.14       16.62      3.64 o 
  -2   7   7       32.72       30.63      4.61 o 
  -1   7   7        0.16        0.39      0.65 o 
   0   7   7      145.86      154.09      7.50 o 
   1   7   7        0.10       -0.27      0.47 o 
   2   7   7        0.69        0.04      0.69 o 
   3   7   7        3.45        3.34      1.41 o 
   4   7   7        4.35        4.45      2.71 o 
   5   7   7        0.37       -1.65      2.15 o 
  -4   8   7       10.88        9.14      3.14 o 
  -3   8   7        0.25        0.57      0.97 o 
  -2   8   7       21.81       23.84      4.13 o 
  -1   8   7       15.79       13.33      3.24 o 
   0   8   7        8.05       10.67      2.58 o 
   1   8   7        2.14        3.65      0.94 o 
   2   8   7        0.46        0.46      1.41 o 
   3   8   7       17.51       16.73      2.61 o 
   4   8   7        1.23        4.39      2.51 o 
  -4   9   7       13.20       12.69      3.83 o 
  -3   9   7        5.84        4.34      2.13 o 
  -2   9   7        7.30        6.63      2.36 o 
  -1   9   7        1.46        2.47      1.73 o 
   0   9   7        0.43        1.21      1.24 o 
   1   9   7        0.06       -0.14      0.91 o 
   2   9   7        0.01       -1.60      1.13 o 
   3   9   7        0.02       -1.37      1.13 o 
   4   9   7        0.11        1.04      2.06 o 
  -3  10   7        5.27        4.95      2.35 o 
  -2  10   7        0.92        0.98      0.96 o 
  -1  10   7        6.11        2.71      1.59 o 
   0  10   7       13.79        9.70      3.12 o 
   1  10   7        1.40       -1.76      1.53 o 
   2  10   7        0.11        1.21      3.66 o 
   3  10   7        0.07        1.06      1.64 o 
  -2  11   7        0.03       -3.02      2.01 o 
   0  11   7       22.14       21.67      4.63 o 
   1  11   7        5.34        2.12      1.60 o 
  -1 -11   8        9.32        9.98      3.17 o 
   0 -11   8        4.02        3.29      1.97 o 
   1 -11   8        7.08       12.23      3.39 o 
   2 -11   8        0.02        0.51      1.13 o 
  -3 -10   8        0.42        1.02      1.73 o 
  -2 -10   8        7.56        4.60      2.29 o 
  -1 -10   8        1.49        2.21      1.58 o 
   0 -10   8        3.68       10.58      2.95 o 
   1 -10   8        2.23        2.89      1.49 o 
   2 -10   8        0.01       -1.63      1.36 o 
   3 -10   8        0.53        0.18      0.75 o 
  -4  -9   8        1.64        5.06      2.35 o 
  -3  -9   8        0.03        0.02      1.10 o 
  -2  -9   8       16.26       15.42      3.69 o 
  -1  -9   8       42.86       42.87      5.88 o 
   0  -9   8        1.61        4.41      2.06 o 
   1  -9   8       38.65       46.22      5.70 o 
   2  -9   8        1.55        1.15      1.29 o 
   3  -9   8       34.54       38.19      3.81 o 
   4  -9   8       20.96       20.58      4.79 o 
  -4  -8   8       13.76       15.14      3.82 o 
  -3  -8   8        1.56        1.80      0.94 o 
  -2  -8   8      114.43      116.46      6.72 o 
  -1  -8   8        7.43       12.29      3.21 o 
   0  -8   8        1.69        5.11      2.21 o 
   1  -8   8       50.50       53.79      5.82 o 
   2  -8   8      128.49      132.95      8.04 o 
   3  -8   8       15.14       20.55      2.66 o 
   4  -8   8       27.81       26.77      5.14 o 
  -5  -7   8        5.64        4.18      2.35 o 
  -4  -7   8       57.95       64.87      7.57 o 
  -3  -7   8        3.09        2.94      1.13 o 
  -2  -7   8       52.44       58.50      6.35 o 
  -1  -7   8        2.81        2.36      0.92 o 
   0  -7   8       58.52       64.08      6.31 o 
   1  -7   8       33.10       24.02      2.67 o 
   2  -7   8       48.46       43.83      3.67 o 
   3  -7   8        6.17        3.42      1.13 o 
   4  -7   8       15.50       15.54      3.85 o 
   5  -7   8        0.89        4.44      2.75 o 
  -5  -6   8       30.03       37.10      5.78 o 
  -4  -6   8        0.15        1.80      1.47 o 
  -3  -6   8        0.19        0.35      1.26 o 
  -2  -6   8       13.30       10.85      2.61 o 
  -1  -6   8      219.16      224.13     11.64 o 
   0  -6   8       25.27       27.38      2.73 o 
   1  -6   8       19.02       14.63      2.75 o 
   2  -6   8        0.17        0.18      1.10 o 
   3  -6   8       11.59       11.89      1.75 o 
   4  -6   8        8.49        8.61      1.74 o 
   5  -6   8       18.23       14.10      2.40 o 
  -5  -5   8        5.23        4.81      2.01 o 
  -4  -5   8        5.15        5.18      1.82 o 
  -3  -5   8       40.49       41.64      1.86 o 
  -2  -5   8       12.82        4.60      5.73 o 
  -1  -5   8       29.38       32.68      4.10 o 
   0  -5   8      559.81      547.41     20.02 o 
   1  -5   8       11.84        9.96      1.27 o 
   2  -5   8      100.20      100.15      3.99 o 
   3  -5   8       34.58       34.70      2.73 o 
   4  -5   8       25.47       24.10      2.07 o 
   5  -5   8        0.86        2.67      0.86 o 
   6  -5   8        0.19        1.53      1.54 o 
  -5  -4   8        0.35        1.34      1.47 o 
  -4  -4   8        6.62       16.95      3.58 o 
  -3  -4   8      255.75      233.29      5.08 o 
  -2  -4   8        1.49       -0.07      0.69 o 
  -1  -4   8       71.45       72.26      3.21 o 
   0  -4   8      109.96      108.89      4.78 o 
   1  -4   8       35.58       38.46      3.61 o 
   2  -4   8      378.97      372.09     14.17 o 
   3  -4   8        1.35        1.49      0.47 o 
   4  -4   8       63.25       59.76      9.36 o 
   5  -4   8        0.20       -0.28      1.60 o 
   6  -4   8       14.10       13.12      3.65 o 
  -6  -3   8       30.45       39.24      6.20 o 
  -5  -3   8       27.72       30.69      5.03 o 
  -4  -3   8      146.49      146.45     10.26 o 
  -3  -3   8      140.22      128.37      8.85 o 
  -2  -3   8        0.43        1.18      0.46 o 
  -1  -3   8      155.67      155.95      5.68 o 
   0  -3   8       69.23       62.41      3.34 o 
   1  -3   8      141.39      138.08      5.21 o 
   2  -3   8        6.71       10.64      1.36 o 
   3  -3   8       22.63       22.43      1.47 o 
   4  -3   8       40.79       43.12      3.31 o 
   5  -3   8        0.38        0.76      0.62 o 
   6  -3   8        2.35        1.03      1.63 o 
  -6  -2   8        4.76        3.65      2.13 o 
  -5  -2   8       14.13       17.97      3.83 o 
  -4  -2   8       49.23       48.19      5.81 o 
  -3  -2   8        4.53        4.16      1.64 o 
  -2  -2   8        1.97        1.14      0.42 o 
  -1  -2   8        1.64        1.18      0.44 o 
   0  -2   8        0.14        0.62      0.40 o 
   1  -2   8      159.76      146.75      5.01 o 
   2  -2   8      214.20      208.03      9.05 o 
   3  -2   8       31.44       37.16      1.60 o 
   4  -2   8        9.54       10.03      1.45 o 
   5  -2   8        0.47       -0.47      0.64 o 
   6  -2   8        9.14        5.35      2.41 o 
  -6  -1   8        7.06        6.04      2.25 o 
  -5  -1   8       12.02       13.04      3.27 o 
  -4  -1   8       18.02       19.06      3.59 o 
  -3  -1   8       73.04       74.55      2.86 o 
  -2  -1   8        0.19       -0.21      0.28 o 
  -1  -1   8       18.57       17.88      2.50 o 
   0  -1   8        1.36        2.45      0.49 o 
   1  -1   8        0.90        0.64      0.33 o 
   2  -1   8      225.56      221.60     17.89 o 
   3  -1   8        2.45        3.72      0.51 o 
   4  -1   8        0.92        1.77      1.46 o 
   5  -1   8       30.91       35.15      5.24 o 
   6  -1   8        9.84        9.32      2.96 o 
  -6   0   8        1.72        1.76      1.56 o 
  -5   0   8        0.95        4.17      2.07 o 
  -4   0   8      175.81      194.21     11.76 o 
  -3   0   8       33.68       31.13      2.01 o 
  -2   0   8      110.83      106.85      3.01 o 
  -1   0   8       18.22       15.80      1.31 o 
   0   0   8      539.08      549.22      8.52 o 
   1   0   8      109.54      104.36      3.05 o 
   2   0   8       58.90       55.48      3.38 o 
   3   0   8       12.29       12.74      2.75 o 
   4   0   8        2.16        3.10      0.70 o 
   5   0   8       25.45       22.73      4.22 o 
   6   0   8        0.02       -0.99      1.58 o 
  -6   1   8       22.88       23.96      4.88 o 
  -5   1   8        5.46        3.43      1.74 o 
  -4   1   8        0.20       -0.03      0.27 o 
  -3   1   8        4.03        3.38      0.80 o 
  -2   1   8       70.57       67.80      2.50 o 
  -1   1   8        2.04        1.70      0.43 o 
   0   1   8      168.65      170.43      4.58 o 
   1   1   8       15.37       21.31      2.83 o 
   2   1   8      158.58      153.29      5.08 o 
   3   1   8       29.06       33.30      2.15 o 
   4   1   8        5.44        3.98      1.62 o 
   5   1   8        2.64        3.55      1.74 o 
   6   1   8        0.48        2.73      1.69 o 
  -6   2   8        6.96        7.91      2.92 o 
  -5   2   8       18.62       15.29      3.63 o 
  -4   2   8       16.46       18.11      3.63 o 
  -3   2   8      713.64      688.84     23.56 o 
  -2   2   8        1.55        1.24      0.56 o 
  -1   2   8       23.24       22.14      1.69 o 
   0   2   8       11.22       12.54      1.51 o 
   1   2   8       14.17       12.53      1.31 o 
   2   2   8       21.02       17.04      1.71 o 
   3   2   8       62.95       54.98      5.54 o 
   4   2   8        0.07       -1.62      1.40 o 
   5   2   8        0.12       -1.61      1.47 o 
   6   2   8        0.23       -0.44      1.18 o 
  -6   3   8        0.00       -4.06      2.70 o 
  -5   3   8        1.45        2.07      1.59 o 
  -4   3   8       36.66       32.52      4.55 o 
  -3   3   8       56.57       47.56      4.04 o 
  -2   3   8      268.32      263.91     10.90 o 
  -1   3   8       10.73        6.56      1.00 o 
   0   3   8        3.87        5.43      0.76 o 
   1   3   8        0.01        0.15      0.26 o 
   2   3   8       55.80        6.51     32.61 o 
   3   3   8        0.03        0.19      0.44 o 
   4   3   8        0.05       -0.80      1.80 o 
   5   3   8        0.74       -0.78      1.24 o 
   6   3   8        3.04        3.97      2.20 o 
  -5   4   8       21.28       26.50      5.01 o 
  -4   4   8        8.97       17.55      3.78 o 
  -3   4   8        5.73        5.55      1.17 o 
  -2   4   8       77.06       71.68      5.04 o 
  -1   4   8      126.96      132.11      5.48 o 
   0   4   8       40.50       40.14      2.54 o 
   1   4   8       40.71       38.56      1.56 o 
   2   4   8       40.06       36.92      4.67 o 
   3   4   8        2.22        0.14      0.69 o 
   4   4   8        8.58       18.20      3.85 o 
   5   4   8        0.46        7.01      2.71 o 
   6   4   8        1.94        1.92      1.42 o 
  -5   5   8      107.46      120.71     11.19 o 
  -4   5   8       13.20       14.40      3.54 o 
  -3   5   8       55.82       55.90      6.26 o 
  -2   5   8       61.55       55.98      5.73 o 
  -1   5   8       31.23       36.22      3.16 o 
   0   5   8        0.08       -0.05      0.75 o 
   1   5   8        0.92        1.03      0.37 o 
   2   5   8       24.02       23.28      4.77 o 
   3   5   8       10.29       15.07      3.46 o 
   4   5   8        0.13        1.35      1.42 o 
   5   5   8        0.15        3.98      2.30 o 
  -5   6   8       16.53       20.41      4.84 o 
  -4   6   8        0.05        1.49      1.31 o 
  -3   6   8        0.04       -2.25      1.50 o 
  -2   6   8        5.61        5.68      2.01 o 
  -1   6   8        0.03        0.42      0.89 o 
   0   6   8        1.53        2.13      0.89 o 
   1   6   8        2.38        1.59      0.46 o 
   2   6   8        3.41        4.56      0.78 o 
   3   6   8       13.79       13.38      3.61 o 
   4   6   8       16.35       19.07      4.24 o 
   5   6   8        5.39        8.13      3.14 o 
  -4   7   8        0.05        0.38      1.15 o 
  -3   7   8       15.97       12.04      3.27 o 
  -2   7   8        1.47        0.45      0.92 o 
  -1   7   8        2.60        0.89      1.05 o 
   0   7   8        2.30        1.48      1.07 o 
   1   7   8        0.98        0.70      1.21 o 
   2   7   8        0.28        0.64      0.87 o 
   3   7   8        0.39        1.56      1.01 o 
   4   7   8       11.05       11.63      3.64 o 
  -4   8   8       13.04       17.74      4.35 o 
  -3   8   8        0.01        3.17      1.87 o 
  -2   8   8       36.95       37.06      5.33 o 
  -1   8   8        3.69        3.34      1.68 o 
   0   8   8        0.13       -0.15      0.76 o 
   1   8   8       14.12       14.45      2.56 o 
   2   8   8        0.10        2.08      1.25 o 
   3   8   8        5.64        5.63      2.00 o 
   4   8   8        0.19        4.71      3.08 o 
  -3   9   8        9.08        7.48      2.76 o 
  -2   9   8        6.26        3.58      1.84 o 
  -1   9   8        5.34        5.28      1.92 o 
   0   9   8       24.52       23.02      4.51 o 
   1   9   8       21.02       20.60      3.11 o 
   2   9   8        0.92        1.14      1.62 o 
   3   9   8        0.49       -1.55      1.12 o 
  -2  10   8        0.03        1.56      1.34 o 
  -1  10   8        9.39        7.29      2.38 o 
   0  10   8        2.23        3.38      2.16 o 
   1  10   8        1.13        0.34      1.05 o 
   2  10   8        0.01       -0.60      1.04 o 
  -1 -11   9        0.23        0.64      1.24 o 
   0 -11   9        0.13       -2.35      1.94 o 
   1 -11   9       28.66       29.66      5.17 o 
   2 -11   9       10.57        8.57      2.80 o 
  -2 -10   9        6.45        6.01      2.45 o 
  -1 -10   9        1.60        2.35      1.66 o 
   0 -10   9       20.59       19.49      4.10 o 
   1 -10   9       26.78       30.51      4.98 o 
   2 -10   9        9.01        7.78      1.97 o 
   3 -10   9       11.72        9.35      2.65 o 
  -3  -9   9       52.03       63.58      5.51 o 
  -2  -9   9        7.04        5.87      2.62 o 
  -1  -9   9        1.02       -1.13      1.88 o 
   0  -9   9        1.80        4.95      2.10 o 
   1  -9   9        0.00        1.39      1.01 o 
   2  -9   9        7.17        6.25      1.58 o 
   3  -9   9        9.97       10.05      2.05 o 
  -4  -8   9        1.27       -0.20      1.04 o 
  -3  -8   9        5.16        4.65      2.13 o 
  -2  -8   9       14.21       16.64      1.98 o 
  -1  -8   9        0.03        1.12      1.38 o 
   0  -8   9       13.27       12.99      2.18 o 
   1  -8   9        8.40       12.22      2.14 o 
   2  -8   9       77.36       71.80      5.10 o 
   3  -8   9        1.10        1.39      2.38 o 
   4  -8   9       16.86       17.58      4.49 o 
  -4  -7   9        2.03        2.21      1.62 o 
  -3  -7   9       20.92       28.36      4.78 o 
  -2  -7   9       23.66       20.58      3.81 o 
  -1  -7   9      239.06      245.42      8.84 o 
   0  -7   9      160.78      145.89      6.93 o 
   1  -7   9       20.49       32.12      3.26 o 
   2  -7   9       57.28       56.77      4.73 o 
   3  -7   9        3.60        4.90      3.10 o 
   4  -7   9       20.44       23.55      4.79 o 
  -5  -6   9        4.86        2.15      1.61 o 
  -4  -6   9       19.00       24.25      4.48 o 
  -3  -6   9        6.69       10.20      2.46 o 
  -2  -6   9       30.65       35.84      4.92 o 
  -1  -6   9      276.74      280.11      9.12 o 
   0  -6   9      120.57      116.55      8.28 o 
   1  -6   9       20.72       20.00      2.47 o 
   2  -6   9       14.88       15.34      2.15 o 
   3  -6   9       51.35       46.08      3.54 o 
   4  -6   9        0.73       -1.16      1.36 o 
   5  -6   9        1.67        0.08      0.73 o 
  -5  -5   9        0.37        1.44      1.53 o 
  -4  -5   9       37.23       32.49      5.04 o 
  -3  -5   9       50.02       45.89      4.56 o 
  -2  -5   9       15.91       11.27      1.55 o 
  -1  -5   9       84.31       85.56      6.86 o 
   0  -5   9      215.59      189.97      9.54 o 
   1  -5   9       39.19       33.10      2.38 o 
   2  -5   9        0.24       -0.16      0.46 o 
   3  -5   9        1.73        2.96      1.02 o 
   4  -5   9       12.25       12.84      3.57 o 
   5  -5   9        3.51        1.83      1.81 o 
  -5  -4   9        0.11        0.41      1.03 o 
  -4  -4   9        0.04       -0.30      0.96 o 
  -3  -4   9       48.86       43.59      2.28 o 
  -2  -4   9       31.56       24.20      2.15 o 
  -1  -4   9        0.63        0.72      0.54 o 
   0  -4   9        3.50        2.43      0.63 o 
   1  -4   9       47.98       46.21      3.25 o 
   2  -4   9       17.30       15.08      1.46 o 
   3  -4   9       49.89       54.84      3.38 o 
   4  -4   9       12.88       21.41      4.35 o 
   5  -4   9       12.82       19.08      4.18 o 
  -5  -3   9       31.40       33.52      5.40 o 
  -4  -3   9        0.73        0.22      0.98 o 
  -3  -3   9      278.01      265.69     13.48 o 
  -2  -3   9        0.01        1.04      0.52 o 
  -1  -3   9      124.35      123.67      6.00 o 
   0  -3   9       36.74       44.34      2.92 o 
   1  -3   9       54.16       54.12      3.30 o 
   2  -3   9       17.78       17.10      1.85 o 
   3  -3   9       45.08       46.48      2.22 o 
   4  -3   9       26.17       27.82      3.53 o 
   5  -3   9        9.55       13.40      3.49 o 
   6  -3   9        1.34        4.24      2.56 o 
  -5  -2   9       23.25       28.99      4.92 o 
  -4  -2   9        1.68        1.13      0.80 o 
  -3  -2   9      147.81      137.96      4.17 o 
  -2  -2   9       23.15       26.69      1.87 o 
  -1  -2   9       34.10       34.06      2.12 o 
   0  -2   9      159.48      165.81      5.53 o 
   1  -2   9       21.29       28.14      2.22 o 
   2  -2   9      222.96      218.48      6.38 o 
   3  -2   9        6.08        5.39      0.65 o 
   4  -2   9        9.25        9.34      1.65 o 
   5  -2   9        3.29        3.06      1.56 o 
   6  -2   9       10.72       12.62      3.56 o 
  -6  -1   9        2.65        2.01      1.68 o 
  -5  -1   9       16.91       20.98      4.23 o 
  -4  -1   9       27.76       32.37      4.82 o 
  -3  -1   9        0.22        0.64      0.53 o 
  -2  -1   9       10.74       10.72      0.98 o 
  -1  -1   9       26.95       29.97      1.68 o 
   0  -1   9        1.27        2.36      0.53 o 
   1  -1   9       48.73       47.74      2.33 o 
   2  -1   9        1.31        1.71      1.57 o 
   3  -1   9       22.85       21.12      0.87 o 
   4  -1   9        2.94        1.59      0.49 o 
   5  -1   9        0.00        1.70      1.56 o 
   6  -1   9        2.88        6.52      2.60 o 
  -6   0   9        0.02        1.40      1.60 o 
  -5   0   9        1.49       -0.62      1.12 o 
  -4   0   9       11.70        8.05      2.42 o 
  -3   0   9       11.01       10.17      1.01 o 
  -2   0   9        8.32        3.60      2.37 o 
  -1   0   9        0.05        0.51      0.38 o 
   0   0   9      221.91      242.79      5.69 o 
   1   0   9       25.51       22.68      1.44 o 
   2   0   9      117.60      115.23      4.56 o 
   3   0   9       62.52       61.38      3.78 o 
   4   0   9        1.36       -1.22      1.25 o 
   5   0   9        1.59        2.60      1.93 o 
   6   0   9        0.01        2.20      1.57 o 
  -6   1   9       15.95       16.01      4.18 o 
  -5   1   9        4.89        9.13      2.87 o 
  -4   1   9        3.35        3.14      1.73 o 
  -3   1   9      110.81      102.13      4.42 o 
  -2   1   9      164.50      166.98      5.28 o 
  -1   1   9       28.44       27.42      1.84 o 
   0   1   9        0.52        0.02      0.28 o 
   1   1   9       26.94       26.97      2.32 o 
   2   1   9       49.39       46.69      2.91 o 
   3   1   9       25.86       30.66      2.65 o 
   4   1   9        9.09        7.59      2.50 o 
   5   1   9        9.47       15.85      3.79 o 
   6   1   9        3.06        3.27      2.05 o 
  -5   2   9       30.78       33.87      5.47 o 
  -4   2   9       17.46       14.30      3.34 o 
  -3   2   9      298.08      271.19     17.36 o 
  -2   2   9       29.40       30.24      2.55 o 
  -1   2   9       53.85       49.55      5.67 o 
   0   2   9       25.36       26.57      1.57 o 
   1   2   9      124.03      138.59      8.70 o 
   2   2   9        5.30        0.46      2.40 o 
   3   2   9        0.08       -0.62      0.41 o 
   4   2   9        0.00       -1.02      1.80 o 
   5   2   9        2.11        3.64      2.20 o 
   6   2   9        0.76        0.67      1.35 o 
  -5   3   9       41.41       42.07      6.14 o 
  -4   3   9       11.30        8.90      2.80 o 
  -3   3   9       10.69       10.78      1.61 o 
  -2   3   9        0.97        0.78      0.77 o 
  -1   3   9        4.06        4.78      0.96 o 
   0   3   9        1.17        0.46      0.91 o 
   1   3   9        7.21        9.20      2.47 o 
   2   3   9        1.04        0.76      0.47 o 
   3   3   9       28.51       42.64      5.08 o 
   4   3   9        3.16        1.41      1.21 o 
   5   3   9        0.12       -1.48      1.93 o 
  -5   4   9        0.17       -0.10      1.64 o 
  -4   4   9        7.74        3.32      1.83 o 
  -3   4   9       16.71       17.62      2.24 o 
  -2   4   9       22.13       19.53      5.01 o 
  -1   4   9      100.08      103.53      5.20 o 
   0   4   9        2.04        2.40      0.86 o 
   1   4   9        0.00        0.01      0.13 o 
   2   4   9        1.92        1.47      1.39 o 
   3   4   9        9.58        9.86      2.84 o 
   4   4   9       11.20       11.46      3.24 o 
   5   4   9        0.00        3.11      2.00 o 
  -5   5   9       16.82       16.87      4.25 o 
  -4   5   9       20.39       23.84      4.67 o 
  -3   5   9        0.32       -0.11      0.94 o 
  -2   5   9        4.03        9.29      1.81 o 
  -1   5   9       77.74       84.17      4.90 o 
   0   5   9       17.35       15.29      1.90 o 
   1   5   9        1.55        1.65      0.40 o 
   2   5   9        1.58        5.07      1.41 o 
   3   5   9       30.43       30.30      4.99 o 
   4   5   9        0.05        0.50      1.60 o 
   5   5   9        0.16        2.23      1.97 o 
  -5   6   9        9.97       13.59      3.90 o 
  -4   6   9       12.85       17.16      3.93 o 
  -3   6   9        0.02        4.10      1.95 o 
  -2   6   9       24.88       30.22      4.49 o 
  -1   6   9       52.66       52.27      4.10 o 
   0   6   9        0.95        2.63      1.00 o 
   1   6   9       29.56       29.56      2.48 o 
   2   6   9        1.87        0.19      1.70 o 
   3   6   9       18.18       30.65      5.26 o 
   4   6   9        3.38        7.28      3.10 o 
  -4   7   9        9.49       14.55      3.87 o 
  -3   7   9       14.88       11.90      3.21 o 
  -2   7   9       28.17       27.72      4.46 o 
  -1   7   9        1.76        2.45      1.58 o 
   0   7   9        9.04       11.77      2.66 o 
   1   7   9        0.41        0.81      0.73 o 
   2   7   9        0.05       -0.10      1.75 o 
   3   7   9        0.95        0.50      1.74 o 
   4   7   9        1.55       -0.71      1.86 o 
  -4   8   9        1.64        0.04      0.83 o 
  -3   8   9        0.42       -0.39      1.07 o 
  -2   8   9        1.82        0.96      1.16 o 
  -1   8   9        2.32        3.23      1.42 o 
   0   8   9        4.06        3.98      1.40 o 
   1   8   9       15.69       12.60      4.08 o 
   2   8   9        0.83        1.98      2.01 o 
   3   8   9        0.64        1.67      2.01 o 
  -3   9   9        0.02        1.57      1.56 o 
  -2   9   9        0.15       -1.11      1.22 o 
  -1   9   9        7.12        7.36      2.33 o 
   1   9   9       10.67       11.21      4.00 o 
   2   9   9        0.14        0.42      2.47 o 
  -1  10   9        2.52        2.49      1.61 o 
   1  10   9        0.34        1.96      1.67 o 
   0 -11  10        2.39        2.94      1.27 o 
  -1 -10  10       72.81       82.65      7.52 o 
   0 -10  10        7.03        6.12      1.70 o 
   1 -10  10       21.73       19.37      2.97 o 
   2 -10  10       21.03       22.21      3.18 o 
  -3  -9  10       23.71       27.90      5.19 o 
  -2  -9  10       22.82       24.44      3.04 o 
  -1  -9  10        1.61        0.63      1.00 o 
   0  -9  10       11.05       10.47      2.05 o 
   1  -9  10        2.50        2.10      1.06 o 
   2  -9  10        0.92        5.05      2.10 o 
   3  -9  10        5.39       12.18      3.74 o 
  -3  -8  10        0.22        0.64      1.03 o 
  -2  -8  10        7.76        7.32      1.58 o 
  -1  -8  10        3.51        4.69      1.36 o 
   0  -8  10        1.07        0.98      0.76 o 
   1  -8  10        0.61       -0.11      1.22 o 
   2  -8  10        1.56        2.31      1.17 o 
   3  -8  10       13.22       12.83      4.16 o 
  -4  -7  10        0.04        1.15      1.38 o 
  -3  -7  10        0.06       -0.25      0.98 o 
  -2  -7  10        0.56       -0.58      0.86 o 
  -1  -7  10       69.05       78.89      6.76 o 
   0  -7  10       46.64       50.16      4.15 o 
   1  -7  10        0.45        0.67      0.88 o 
   2  -7  10       10.92       14.91      2.29 o 
   3  -7  10       31.02       32.04      4.62 o 
   4  -7  10       11.59       14.06      3.86 o 
  -4  -6  10        4.70        5.65      2.49 o 
  -3  -6  10       32.14       37.30      5.49 o 
  -2  -6  10        4.43        5.94      2.07 o 
  -1  -6  10       26.33       25.30      2.66 o 
   0  -6  10        0.04       -2.81      1.88 o 
   1  -6  10        7.59        8.87      1.82 o 
   2  -6  10       22.38       21.99      2.60 o 
   3  -6  10       62.63       64.05      4.30 o 
   4  -6  10        0.05       -1.51      1.73 o 
  -5  -5  10        0.80        0.29      1.26 o 
  -4  -5  10       49.69       46.69      6.21 o 
  -3  -5  10       20.40       24.70      4.28 o 
  -2  -5  10        0.08       -0.56      0.77 o 
  -1  -5  10      214.30      232.43      9.05 o 
   0  -5  10      146.79      160.05      9.55 o 
   1  -5  10       32.66       33.44      3.07 o 
   2  -5  10       10.49       10.42      1.73 o 
   3  -5  10       10.62       10.09      1.63 o 
   4  -5  10        0.16        0.38      1.13 o 
   5  -5  10        1.39        2.81      1.97 o 
  -5  -4  10        0.19        1.69      1.57 o 
  -4  -4  10        5.84        8.36      2.70 o 
  -3  -4  10        1.19       -0.32      0.38 o 
  -2  -4  10        2.53        2.19      0.71 o 
  -1  -4  10      139.60      142.86      8.84 o 
   0  -4  10        3.74        3.89      0.96 o 
   1  -4  10      119.37      119.36     16.16 o 
   2  -4  10       21.21       17.21      1.63 o 
   3  -4  10        2.75        0.90      1.11 o 
   4  -4  10        0.40       -0.15      0.91 o 
   5  -4  10        7.15        7.67      3.13 o 
  -5  -3  10        1.56        3.91      2.22 o 
  -4  -3  10        3.04        0.91      1.07 o 
  -3  -3  10        2.17        2.39      0.98 o 
  -2  -3  10        0.07       -0.18      0.95 o 
  -1  -3  10        0.83        1.04      0.85 o 
   0  -3  10       30.60       30.02      2.09 o 
   1  -3  10      249.50      236.99     18.07 o 
   2  -3  10       20.38       20.69      2.43 o 
   3  -3  10       42.64       39.06      2.67 o 
   4  -3  10        7.37       10.32      3.11 o 
   5  -3  10       12.94       13.71      3.75 o 
  -5  -2  10       30.23       28.31      5.09 o 
  -4  -2  10        0.32        0.30      0.75 o 
  -3  -2  10       38.82       39.21      2.37 o 
  -2  -2  10       79.03       12.33     39.23 o 
  -1  -2  10       64.22       68.49      3.99 o 
   0  -2  10      149.39      158.43      9.58 o 
   1  -2  10       53.78       52.47      4.59 o 
   2  -2  10        0.10        0.44      0.34 o 
   3  -2  10       17.74       16.94      1.20 o 
   4  -2  10        4.38        8.39      2.71 o 
   5  -2  10       11.33       20.29      4.44 o 
  -5  -1  10       59.81       70.88      7.95 o 
  -4  -1  10       11.64       18.70      3.77 o 
  -3  -1  10       63.87       64.68      4.27 o 
  -2  -1  10      105.17       96.09      6.22 o 
  -1  -1  10        5.02        5.17      1.11 o 
   0  -1  10       50.32       51.63      2.23 o 
   1  -1  10       35.90       32.71      2.32 o 
   2  -1  10       45.36       36.48      1.95 o 
   3  -1  10        1.44        0.98      0.49 o 
   4  -1  10        6.23        6.95      2.56 o 
   5  -1  10        6.63        6.79      2.54 o 
  -5   0  10        0.25       -2.57      1.71 o 
  -4   0  10       37.95       43.73      5.70 o 
  -3   0  10       61.65       57.97      3.84 o 
  -2   0  10        5.29        4.17      0.82 o 
  -1   0  10       11.53       12.69      1.90 o 
   0   0  10        6.61       22.26      1.77 o 
   1   0  10        0.15       -0.13      0.23 o 
   2   0  10       37.45        9.18     22.25 o 
   3   0  10        7.38        5.45      0.83 o 
   4   0  10        4.15        3.37      1.84 o 
   5   0  10        0.23        0.64      1.15 o 
  -5   1  10        0.90       -3.32      2.21 o 
  -4   1  10        1.79        0.72      1.05 o 
  -3   1  10       80.85       71.15      3.78 o 
  -2   1  10       79.55       71.04      3.32 o 
  -1   1  10        0.91        1.12      0.37 o 
   0   1  10        8.30        9.57      1.00 o 
   1   1  10        3.27        2.46      1.27 o 
   2   1  10        0.69        0.09      0.77 o 
   3   1  10        2.58        5.39      2.12 o 
   4   1  10        0.01        2.93      1.94 o 
   5   1  10        2.28        3.17      2.09 o 
  -5   2  10        9.90       14.98      3.79 o 
  -4   2  10        0.38        0.60      1.21 o 
  -3   2  10       18.49       18.87      2.13 o 
  -2   2  10       14.86       13.26      1.81 o 
  -1   2  10       37.02       41.07      3.01 o 
   0   2  10       13.40       13.72      1.31 o 
   1   2  10       46.22       43.43      3.24 o 
   2   2  10        3.51        2.05      0.78 o 
   3   2  10       38.00       31.79      4.88 o 
   4   2  10        9.36       11.78      3.25 o 
   5   2  10        1.15        3.21      2.07 o 
  -5   3  10       26.10       30.71      5.47 o 
  -4   3  10        8.91        7.65      2.58 o 
  -3   3  10        4.92        4.05      2.17 o 
  -2   3  10       99.54       98.21      7.00 o 
  -1   3  10       27.66       31.86      3.78 o 
   0   3  10        0.00        0.38      1.08 o 
   1   3  10        9.00       11.20      1.75 o 
   2   3  10        9.67        7.22      2.45 o 
   3   3  10       18.51       21.68      4.09 o 
   4   3  10        0.04       -3.24      2.16 o 
   5   3  10        0.01        2.00      1.53 o 
  -5   4  10        0.15       -0.88      1.15 o 
  -4   4  10       15.28       11.89      3.23 o 
  -3   4  10        2.40        2.28      1.62 o 
  -2   4  10      211.04      237.23      8.84 o 
  -1   4  10       13.74       12.56      1.90 o 
   0   4  10       19.72       20.70      3.41 o 
   1   4  10       12.40        9.23      1.37 o 
   2   4  10        1.63        0.86      2.25 o 
   3   4  10        5.89        5.63      2.29 o 
   4   4  10        3.70        6.89      2.82 o 
   5   4  10        0.00        1.20      1.48 o 
  -5   5  10        7.87        4.13      1.99 o 
  -4   5  10        0.04        0.71      1.78 o 
  -3   5  10        1.09        3.17      2.11 o 
  -2   5  10       23.43       30.10      3.22 o 
  -1   5  10       20.79       27.26      2.91 o 
   0   5  10        0.18        0.18      1.00 o 
   1   5  10        2.76        2.23      1.07 o 
   2   5  10        0.14        0.78      1.90 o 
   3   5  10        5.54        4.62      2.23 o 
   4   5  10        2.33        1.43      1.70 o 
  -4   6  10       44.25       49.65      7.00 o 
  -3   6  10        0.19        0.21      1.37 o 
  -2   6  10        7.73       10.25      2.74 o 
  -1   6  10       23.04       26.88      3.07 o 
   0   6  10       24.19       27.06      2.77 o 
   1   6  10        7.98        7.01      2.71 o 
   2   6  10        0.09        2.85      2.38 o 
   3   6  10        3.71        6.25      2.91 o 
   4   6  10        0.01        2.42      2.09 o 
  -4   7  10       24.18       25.27      5.01 o 
  -3   7  10        1.34        3.24      1.85 o 
  -2   7  10        1.40        4.00      1.87 o 
  -1   7  10       13.43       16.26      2.51 o 
   0   7  10        7.13        5.52      2.05 o 
   1   7  10        0.38       -0.96      2.14 o 
   2   7  10        0.01        3.24      2.45 o 
   3   7  10        0.67        0.98      2.14 o 
  -3   8  10        0.00        0.87      0.99 o 
  -2   8  10        1.44        1.70      1.38 o 
  -1   8  10        1.61        1.49      1.16 o 
   0   8  10        0.84        1.37      2.46 o 
   1   8  10        3.33       -0.86      2.15 o 
   2   8  10        0.99        4.58      2.87 o 
  -2   9  10        7.99        5.84      2.45 o 
   0   9  10        0.67        1.34      2.42 o 
  -1 -10  11       22.11       26.03      3.47 o 
   0 -10  11       12.46       11.45      2.38 o 
   1 -10  11        1.38        1.81      1.14 o 
  -2  -9  11        1.04        0.31      1.20 o 
  -1  -9  11       31.18       34.90      3.83 o 
   0  -9  11       15.91       18.31      2.83 o 
   1  -9  11        0.59        0.45      1.51 o 
   2  -9  11       28.82       27.60      3.48 o 
  -3  -8  11        0.01       -0.44      1.32 o 
  -2  -8  11       59.21       72.40      7.85 o 
  -1  -8  11        6.95        8.00      3.36 o 
   0  -8  11        3.41        4.01      1.36 o 
   1  -8  11        6.93        7.74      1.74 o 
   2  -8  11        8.57        6.40      1.65 o 
   3  -8  11        6.46        2.90      2.05 o 
  -3  -7  11        0.98        0.32      1.27 o 
  -2  -7  11       36.33       35.98      3.48 o 
  -1  -7  11        3.66        3.50      1.61 o 
   0  -7  11        5.57        3.97      1.28 o 
   1  -7  11       12.91       10.02      2.03 o 
   2  -7  11        2.62        3.80      1.22 o 
   3  -7  11        0.54       -2.48      1.77 o 
  -4  -6  11       17.17       23.90      4.84 o 
  -3  -6  11        1.71        1.94      1.45 o 
  -2  -6  11        3.73        4.62      1.16 o 
  -1  -6  11        6.06        6.59      1.44 o 
   0  -6  11        1.69        0.26      1.12 o 
   1  -6  11       53.31       54.14      4.25 o 
   2  -6  11        1.46        3.00      1.10 o 
   3  -6  11       14.00       14.46      3.72 o 
   4  -6  11        0.23        0.76      1.48 o 
  -4  -5  11       31.54       34.70      5.50 o 
  -3  -5  11        4.43        2.45      1.31 o 
  -2  -5  11       16.48       23.76      4.10 o 
  -1  -5  11       11.52       13.17      1.94 o 
   0  -5  11      259.60      277.67     13.38 o 
   1  -5  11       25.26       29.20      4.48 o 
   2  -5  11        6.60        9.15      1.85 o 
   3  -5  11       30.20       35.35      5.59 o 
   4  -5  11        7.79        6.62      2.80 o 
  -4  -4  11       16.69       14.71      3.73 o 
  -3  -4  11       33.13       32.25      4.87 o 
  -2  -4  11       38.19       40.02      5.08 o 
  -1  -4  11        6.86        5.12      1.44 o 
   0  -4  11      209.13      193.71     10.92 o 
   1  -4  11       74.07       74.13     10.45 o 
   2  -4  11       32.35       30.36      2.57 o 
   3  -4  11        2.84        1.39      0.67 o 
   4  -4  11        3.94        6.40      2.68 o 
  -5  -3  11        5.83        5.27      2.39 o 
  -4  -3  11       17.99       21.16      4.19 o 
  -3  -3  11       46.10       47.00      5.83 o 
  -2  -3  11        8.47        9.98      2.44 o 
  -1  -3  11        5.94        4.41      1.12 o 
   0  -3  11       69.40       73.01      3.41 o 
   1  -3  11        4.58        3.00      0.89 o 
   2  -3  11        0.43       -0.28      0.48 o 
   3  -3  11        1.57        0.72      0.50 o 
   4  -3  11        0.02       -2.27      1.62 o 
   5  -3  11        1.02        1.97      1.88 o 
  -5  -2  11        5.68        6.28      2.50 o 
  -4  -2  11        8.64       11.37      3.04 o 
  -3  -2  11        0.14        0.93      0.59 o 
  -2  -2  11      148.80      154.28      9.65 o 
  -1  -2  11       32.24       23.59      1.94 o 
   0  -2  11        5.45        5.18      0.87 o 
   1  -2  11       12.67       13.25      1.68 o 
   2  -2  11       31.29       31.49      2.86 o 
   3  -2  11        2.97        1.53      1.81 o 
   4  -2  11        0.32       -1.03      1.54 o 
   5  -2  11        2.28        3.66      2.12 o 
  -5  -1  11        4.13        5.83      2.48 o 
  -4  -1  11       26.64       34.15      5.24 o 
  -3  -1  11        8.80       11.43      1.61 o 
  -2  -1  11       60.15       57.35      5.68 o 
  -1  -1  11        0.01       -0.28      0.37 o 
   0  -1  11        6.65        6.10      0.92 o 
   1  -1  11      106.35      111.56      5.28 o 
   2  -1  11       11.48       13.52      3.10 o 
   3  -1  11        0.21       -0.53      1.16 o 
   4  -1  11        5.27        4.34      2.01 o 
   5  -1  11        5.70        9.40      3.21 o 
  -5   0  11        1.32       -1.47      1.44 o 
  -4   0  11       28.08       29.45      4.87 o 
  -3   0  11       13.33        2.75      8.02 o 
  -2   0  11        3.58        2.75      0.86 o 
  -1   0  11       22.73       21.45      1.73 o 
   0   0  11       82.81       98.93      5.19 o 
   1   0  11       64.84       60.43      8.29 o 
   2   0  11        5.36        4.92      1.09 o 
   3   0  11        0.73        2.12      1.50 o 
   4   0  11        5.09        7.46      2.60 o 
   5   0  11        1.66        0.67      1.12 o 
  -5   1  11       10.73        8.85      2.72 o 
  -4   1  11       13.09       14.68      3.47 o 
  -3   1  11        0.54        1.17      1.25 o 
  -2   1  11       12.14       12.41      1.41 o 
  -1   1  11        0.61        0.46      0.40 o 
   0   1  11       40.16       49.17      3.02 o 
   1   1  11       44.93       38.79      4.51 o 
   2   1  11        4.09        5.60      2.10 o 
   3   1  11        0.15        3.73      1.80 o 
   4   1  11        1.03        1.14      1.53 o 
   5   1  11        1.47       -0.72      1.00 o 
  -5   2  11        1.69        1.23      1.27 o 
  -4   2  11        3.04        2.65      1.64 o 
  -3   2  11       23.96       21.98      3.82 o 
  -2   2  11       13.40       12.40      1.48 o 
  -1   2  11        2.40        3.33      1.08 o 
   0   2  11        2.25        1.85      0.68 o 
   1   2  11       14.98       13.42      6.58 o 
   2   2  11        0.06        1.53      1.49 o 
   3   2  11       13.01        8.93      2.71 o 
   4   2  11        8.09        7.54      2.83 o 
   5   2  11        1.06        0.28      1.37 o 
  -5   3  11        1.71       -0.06      0.99 o 
  -4   3  11        5.00        4.15      2.10 o 
  -3   3  11       10.33       10.20      2.77 o 
  -2   3  11      159.96      171.81      7.34 o 
  -1   3  11       13.80       18.24      3.78 o 
   0   3  11       22.27       20.14      1.97 o 
   1   3  11        1.32        2.40      1.49 o 
   2   3  11       10.92        9.73      1.79 o 
   3   3  11        0.03       -0.69      1.57 o 
   4   3  11        1.03       -2.34      1.73 o 
  -4   4  11       22.45       19.79      4.20 o 
  -3   4  11        0.01       -0.27      1.49 o 
  -2   4  11       36.36       35.61      4.76 o 
  -1   4  11        0.01       -1.39      0.93 o 
   0   4  11       23.40       22.16      2.51 o 
   1   4  11        4.23        9.14      2.85 o 
   2   4  11       11.96       13.53      3.41 o 
   3   4  11        0.17        1.07      1.65 o 
   4   4  11        1.04        0.02      1.30 o 
  -4   5  11       20.46       14.93      3.69 o 
  -3   5  11        0.42       -1.22      1.29 o 
  -2   5  11        9.83       11.81      2.09 o 
  -1   5  11       10.10       12.38      2.07 o 
   0   5  11        5.44        4.09      3.01 o 
   1   5  11        0.28       -2.25      1.82 o 
   2   5  11        0.18        3.85      2.39 o 
   3   5  11        0.00        1.59      1.37 o 
   4   5  11        1.98        5.30      2.75 o 
  -4   6  11        2.16        3.39      1.98 o 
  -3   6  11        6.62        7.53      2.82 o 
  -2   6  11        0.10       -1.54      1.24 o 
  -1   6  11        4.45        3.10      1.26 o 
   0   6  11       18.67       17.62      4.26 o 
   1   6  11        3.80        0.91      1.54 o 
   2   6  11        0.17       -0.33      1.80 o 
   3   6  11        0.00        2.62      2.38 o 
  -3   7  11        1.47        0.87      1.16 o 
  -2   7  11        3.61        2.40      1.50 o 
  -1   7  11        0.12        1.68      1.07 o 
   0   7  11        8.02        1.83      2.16 o 
   1   7  11        0.72       -2.85      2.65 o 
   2   7  11        1.54        6.76      3.25 o 
  -2   8  11        1.09        0.46      1.03 o 
   0   8  11        1.63       -1.68      2.49 o 
   1   8  11        1.25        4.95      2.92 o 
  -1  -9  12        0.14       -0.01      1.89 o 
   0  -9  12        9.86       13.45      2.54 o 
   1  -9  12        1.57        1.44      1.71 o 
  -2  -8  12       38.23       49.67      6.72 o 
  -1  -8  12        4.82        4.98      2.99 o 
   0  -8  12       25.26       25.43      5.49 o 
   1  -8  12       17.10       16.95      2.60 o 
   2  -8  12       20.58       23.24      3.11 o 
  -3  -7  12        8.01       11.92      3.32 o 
  -2  -7  12        6.72        8.60      2.78 o 
  -1  -7  12       19.31       18.02      3.38 o 
   0  -7  12       35.53       37.32      3.75 o 
   1  -7  12        8.67        9.72      1.93 o 
   2  -7  12        9.91        7.58      1.95 o 
   3  -7  12        3.23        1.42      1.83 o 
  -3  -6  12        4.56        6.92      2.48 o 
  -2  -6  12        1.25        0.23      0.48 o 
  -1  -6  12       14.47       15.33      2.22 o 
   0  -6  12       20.98       23.58      4.00 o 
   1  -6  12       11.17       10.35      2.04 o 
   2  -6  12        0.27        1.61      2.44 o 
   3  -6  12        0.45        0.76      1.76 o 
  -4  -5  12       16.49       23.24      4.65 o 
  -3  -5  12        0.24        0.07      0.94 o 
  -2  -5  12        0.02       -0.63      0.83 o 
  -1  -5  12        5.18        4.92      1.39 o 
   0  -5  12       26.97       27.86      4.34 o 
   1  -5  12        2.44        1.18      0.93 o 
   2  -5  12        2.69        4.64      1.36 o 
   3  -5  12        0.32        1.40      1.36 o 
   4  -5  12       12.18       18.65      4.67 o 
  -4  -4  12        5.61        4.40      2.04 o 
  -3  -4  12       44.24       42.30      5.73 o 
  -2  -4  12       51.38       53.69      6.10 o 
  -1  -4  12        4.41        5.02      1.16 o 
   0  -4  12       20.74       22.16      3.72 o 
   1  -4  12        3.36        5.79      1.99 o 
   2  -4  12       15.13       21.12      2.55 o 
   3  -4  12        1.24        0.35      1.43 o 
   4  -4  12        9.84       10.82      3.39 o 
  -4  -3  12        6.11       11.93      3.20 o 
  -3  -3  12       21.94       21.97      4.11 o 
  -2  -3  12       36.59       48.92      5.63 o 
  -1  -3  12       16.75       14.56      1.99 o 
   0  -3  12       86.05       91.89      4.78 o 
   1  -3  12       50.94       63.73      6.61 o 
   2  -3  12        0.12       -1.00      1.84 o 
   3  -3  12       18.83       22.50      4.52 o 
   4  -3  12        2.29        0.32      1.71 o 
  -4  -2  12        0.77       -2.75      1.83 o 
  -3  -2  12       20.63       17.44      3.61 o 
  -2  -2  12        0.59        1.44      1.24 o 
  -1  -2  12        2.13        1.06      0.62 o 
   0  -2  12       27.74       27.17      3.23 o 
   1  -2  12       20.53       21.69      3.90 o 
   2  -2  12       26.77       26.43      4.46 o 
   3  -2  12       16.38       15.47      3.76 o 
   4  -2  12        2.08        2.22      1.84 o 
  -5  -1  12       11.90       12.98      3.48 o 
  -4  -1  12        3.04        1.29      1.04 o 
  -3  -1  12       31.70       29.49      4.57 o 
  -2  -1  12       33.14       36.44      4.67 o 
  -1  -1  12        0.28        0.64      0.48 o 
   0  -1  12        0.06       -0.09      0.36 o 
   1  -1  12        4.92        2.17      1.52 o 
   2  -1  12       28.82       27.70      4.63 o 
   3  -1  12        3.42        4.96      2.31 o 
   4  -1  12        5.17        3.48      2.16 o 
  -5   0  12        0.02        0.32      0.83 o 
  -4   0  12       26.56       29.50      5.08 o 
  -3   0  12        0.06        0.54      0.95 o 
  -2   0  12       20.58       27.47      2.63 o 
  -1   0  12       26.29       27.97      2.12 o 
   0   0  12        0.21        7.87      1.37 o 
   1   0  12       38.78       42.72      3.50 o 
   2   0  12        4.07        4.88      2.09 o 
   3   0  12       13.69       15.87      3.80 o 
   4   0  12        0.23        4.52      1.99 o 
  -5   1  12        8.97        5.48      2.12 o 
  -4   1  12        8.61        7.76      2.55 o 
  -3   1  12       54.20       54.36      6.19 o 
  -2   1  12       61.23       66.92      5.36 o 
  -1   1  12       28.23       29.70      2.18 o 
   0   1  12        0.14        0.04      0.48 o 
   1   1  12       12.45       11.48      2.85 o 
   2   1  12        4.92        3.78      1.85 o 
   3   1  12        0.54       -0.32      1.56 o 
   4   1  12        3.92        3.53      1.86 o 
  -4   2  12        1.67       -0.47      1.06 o 
  -3   2  12       23.12       20.65      3.48 o 
  -2   2  12        1.35        2.29      1.06 o 
  -1   2  12       14.40       15.05      1.97 o 
   0   2  12       13.97       12.55      1.58 o 
   1   2  12        6.89        9.18      2.79 o 
   2   2  12        2.33        4.08      2.24 o 
   3   2  12        0.18        0.06      1.45 o 
   4   2  12        0.70       -0.12      1.55 o 
  -4   3  12        0.11       -2.75      1.83 o 
  -3   3  12        0.93        3.51      1.72 o 
  -2   3  12       26.19       22.16      2.68 o 
  -1   3  12        1.59        1.62      0.78 o 
   0   3  12        0.12        0.54      1.30 o 
   1   3  12        1.14        1.12      1.48 o 
   2   3  12        7.01        3.83      2.22 o 
   3   3  12        0.87        1.40      1.46 o 
   4   3  12        0.21       -1.18      1.93 o 
  -4   4  12       10.44       16.28      3.89 o 
  -3   4  12        1.47        1.39      1.26 o 
  -2   4  12        2.23        2.53      1.33 o 
  -1   4  12        0.55        0.12      1.20 o 
   0   4  12        5.94        6.21      2.56 o 
   1   4  12        0.08        0.44      1.07 o 
   2   4  12        3.36        5.58      2.39 o 
   3   4  12        0.84       -1.96      1.37 o 
  -3   5  12        5.65        5.48      2.26 o 
  -2   5  12        1.08        0.70      0.84 o 
  -1   5  12       40.41       39.34      3.57 o 
   0   5  12        0.01       -1.51      2.30 o 
   1   5  12        0.17       -2.60      1.95 o 
   2   5  12        2.05        5.78      2.82 o 
   3   5  12        2.00        3.72      2.51 o 
  -3   6  12        3.64        3.32      1.84 o 
  -2   6  12        0.23        1.22      1.22 o 
  -1   6  12       28.51       30.21      5.57 o 
   0   6  12        2.77        3.70      2.62 o 
   1   6  12        4.92        7.20      3.04 o 
   2   6  12        1.62        0.16      2.46 o 
  -1   7  12        1.96        2.62      2.50 o 
   0   7  12        3.03       -0.27      1.99 o 
   1   7  12        0.00        0.05      2.28 o 
  -1  -8  13        0.01        0.11      0.71 o 
   0  -8  13       12.69       15.13      2.58 o 
   1  -8  13        3.22        4.52      1.62 o 
  -2  -7  13        3.45        5.38      2.12 o 
  -1  -7  13       20.57       20.30      3.71 o 
   0  -7  13        1.71        2.20      1.52 o 
   1  -7  13        5.25        8.06      1.95 o 
   2  -7  13        0.84        3.81      2.28 o 
  -3  -6  13       13.63        7.46      2.91 o 
  -2  -6  13        7.49        6.55      2.50 o 
  -1  -6  13       30.86       34.60      3.53 o 
   0  -6  13        0.00        0.09      1.29 o 
   1  -6  13        0.14       -0.98      1.23 o 
   2  -6  13       28.73       30.33      4.98 o 
   3  -6  13        0.71       -2.14      1.84 o 
  -3  -5  13        0.73        2.79      1.89 o 
  -2  -5  13        0.34       -0.33      0.94 o 
  -1  -5  13        9.84       10.62      1.90 o 
   0  -5  13        3.50        3.63      1.91 o 
   1  -5  13       15.55       19.23      3.95 o 
   2  -5  13        4.47        4.87      1.51 o 
   3  -5  13        1.20        1.75      1.62 o 
  -4  -4  13        3.73        2.68      1.71 o 
  -3  -4  13       16.11        9.55      2.85 o 
  -2  -4  13        0.00        1.15      0.65 o 
  -1  -4  13        0.07        0.55      1.14 o 
   0  -4  13       10.89       18.70      3.54 o 
   1  -4  13       19.83       18.55      3.91 o 
   2  -4  13       25.49       33.03      5.31 o 
   3  -4  13        0.01       -1.05      1.47 o 
  -4  -3  13        1.92        2.49      1.64 o 
  -3  -3  13       10.60        9.71      2.80 o 
  -2  -3  13        0.56       -1.05      0.78 o 
  -1  -3  13       24.96       31.22      2.97 o 
   0  -3  13        4.54        4.86      1.61 o 
   1  -3  13       67.20       57.14      6.69 o 
   2  -3  13        0.61       -0.16      1.06 o 
   3  -3  13        2.79        2.46      1.94 o 
  -4  -2  13       16.04       20.53      4.41 o 
  -3  -2  13       10.30       11.98      2.98 o 
  -2  -2  13       59.35       59.78      4.00 o 
  -1  -2  13       27.37       37.11      3.18 o 
   0  -2  13        0.35        0.62      0.52 o 
   1  -2  13       37.56       42.54      5.64 o 
   2  -2  13       14.29       13.40      3.46 o 
   3  -2  13        7.22        9.34      2.93 o 
  -4  -1  13        2.80        4.23      2.18 o 
  -3  -1  13        1.92       -1.27      1.20 o 
  -2  -1  13       62.90       61.00      4.81 o 
  -1  -1  13       19.61       21.09      3.83 o 
   0  -1  13        0.86        0.89      0.83 o 
   1  -1  13        1.97        2.58      1.63 o 
   2  -1  13        1.44       -0.26      1.29 o 
   3  -1  13        1.33        0.09      1.41 o 
   4  -1  13        0.00       -0.59      1.25 o 
  -4   0  13        8.38        7.28      2.60 o 
  -3   0  13        0.29       -1.85      1.34 o 
  -2   0  13        0.67        0.88      0.77 o 
  -1   0  13       52.66       49.48      3.65 o 
   0   0  13        2.70        6.45      1.23 o 
   1   0  13        1.17        0.75      1.06 o 
   2   0  13        0.01        2.09      1.65 o 
   3   0  13        1.58        3.15      2.12 o 
  -4   1  13        0.74        0.03      0.66 o 
  -3   1  13        4.38        2.71      1.46 o 
  -2   1  13       26.88       27.09      2.83 o 
  -1   1  13       18.95       18.95      2.26 o 
   0   1  13        0.34        0.94      0.60 o 
   1   1  13        3.40        4.33      1.98 o 
   2   1  13        6.53        4.12      2.12 o 
   3   1  13        5.66        5.84      2.40 o 
  -4   2  13        1.29        2.53      1.68 o 
  -3   2  13        7.20        9.64      2.73 o 
  -2   2  13        0.07       -0.89      1.02 o 
  -1   2  13        0.25        1.01      2.03 o 
   0   2  13        0.04        0.83      1.06 o 
   1   2  13        7.68        8.91      2.89 o 
   2   2  13        1.48        1.36      1.89 o 
   3   2  13        4.90        8.20      3.06 o 
  -3   3  13       10.85       13.74      3.28 o 
  -2   3  13       11.23       10.94      1.95 o 
  -1   3  13       23.27       24.69      2.65 o 
   0   3  13        0.07        2.38      1.89 o 
   1   3  13        2.64        1.31      1.41 o 
   2   3  13        0.24       -0.88      1.77 o 
   3   3  13        1.33        1.83      1.38 o 
  -3   4  13        0.96        3.67      1.78 o 
  -2   4  13        3.81        3.59      1.39 o 
  -1   4  13        4.33        2.59      1.73 o 
   0   4  13        1.23        3.40      2.17 o 
   1   4  13        1.32        2.55      1.73 o 
   2   4  13        0.08       -0.87      1.43 o 
  -3   5  13        1.18        2.01      1.49 o 
  -2   5  13        0.10       -1.01      1.74 o 
  -1   5  13       30.65       37.41      6.10 o 
   0   5  13        0.00       -3.41      2.27 o 
   1   5  13        3.77        4.46      2.45 o 
   2   5  13        0.49        5.21      2.73 o 
  -2   6  13        0.00       -1.63      2.02 o 
  -1   6  13        9.02       17.12      4.36 o 
   0   6  13        0.22        2.61      2.42 o 
   1   6  13        0.97        6.25      3.20 o 
   0  -7  14        5.63        9.74      2.15 o 
   1  -7  14        2.34        3.40      1.50 o 
  -2  -6  14        0.66        2.08      1.70 o 
  -1  -6  14       40.17       45.02      5.49 o 
   0  -6  14        2.75        0.63      1.03 o 
   1  -6  14       22.61       23.96      3.13 o 
   2  -6  14        1.77        2.07      1.52 o 
  -2  -5  14        4.79        8.26      2.60 o 
  -1  -5  14        8.42        7.34      1.59 o 
   0  -5  14       13.67       14.81      3.55 o 
   1  -5  14        3.08        0.86      1.30 o 
   2  -5  14        0.13       -1.70      1.59 o 
  -3  -4  14        4.76        5.58      2.32 o 
  -2  -4  14       14.26       15.14      3.44 o 
  -1  -4  14        2.68        1.77      1.43 o 
   0  -4  14        4.83        4.64      2.02 o 
   1  -4  14       20.50       23.06      4.34 o 
   2  -4  14        0.14       -2.09      1.83 o 
  -3  -3  14        1.98        1.76      1.46 o 
  -2  -3  14        2.46        4.28      1.93 o 
  -1  -3  14        0.88       -0.16      0.57 o 
   0  -3  14        0.24       -0.42      1.16 o 
   1  -3  14        9.32        5.29      2.17 o 
   2  -3  14        6.54       13.61      3.58 o 
   3  -3  14        2.54        9.23      3.20 o 
  -3  -2  14        9.50       10.50      3.07 o 
  -2  -2  14       13.01        9.02      2.54 o 
  -1  -2  14       11.49       11.14      1.82 o 
   0  -2  14        0.02        0.67      0.59 o 
   1  -2  14       16.61       17.48      3.82 o 
   2  -2  14        4.81        6.21      2.37 o 
   3  -2  14        0.72        0.91      1.47 o 
  -3  -1  14        3.20        4.81      2.24 o 
  -2  -1  14        2.72        2.92      0.96 o 
  -1  -1  14        3.52        5.15      1.33 o 
   0  -1  14        0.61       -0.75      1.27 o 
   1  -1  14       13.44       14.42      3.55 o 
   2  -1  14       14.79       12.85      3.63 o 
   3  -1  14        4.35        5.46      2.65 o 
  -3   0  14        2.05        3.13      1.49 o 
  -2   0  14       17.50       17.41      2.33 o 
  -1   0  14        0.17        0.32      0.64 o 
   0   0  14        2.95        8.40      2.48 o 
   1   0  14        5.92        7.04      2.55 o 
   2   0  14        0.00       -0.63      1.51 o 
   3   0  14        3.25        4.31      2.36 o 
  -3   1  14        7.69        8.52      2.61 o 
  -2   1  14       19.83       19.42      2.55 o 
  -1   1  14        0.08        1.90      1.57 o 
   0   1  14        2.40       -0.74      1.36 o 
   1   1  14        0.01       -0.17      1.59 o 
   2   1  14       10.33        8.74      2.97 o 
   3   1  14        0.00       -0.12      1.63 o 
  -3   2  14        1.49        0.25      0.91 o 
  -2   2  14        0.00       -0.70      0.82 o 
  -1   2  14        7.80       13.57      3.24 o 
   0   2  14        8.48       11.99      3.07 o 
   1   2  14        0.01        0.08      1.25 o 
   2   2  14        0.20        2.24      1.49 o 
  -3   3  14        0.60       -1.67      1.38 o 
  -2   3  14       22.42       24.28      4.62 o 
  -1   3  14       25.66       17.85      3.93 o 
   0   3  14        0.48        5.33      2.38 o 
   1   3  14        3.09        2.80      2.34 o 
   2   3  14        0.10       -0.13      1.56 o 
  -2   4  14        2.61        4.82      2.65 o 
  -1   4  14        2.21        1.07      1.59 o 
   0   4  14        1.17       -3.26      2.62 o 
   1   4  14        0.24        3.69      2.29 o 
  -1   5  14        1.26        3.27      3.01 o 
   0   5  14        1.07        1.37      2.22 o 
   1   5  14        1.96        1.52      1.98 o 
  -1  -5  15        0.17        0.82      1.30 o 
   0  -5  15       20.11       14.24      3.41 o 
   1  -5  15        0.47        1.57      1.38 o 
  -2  -4  15        4.61        3.04      1.67 o 
  -1  -4  15        7.78        7.53      1.59 o 
   0  -4  15        9.30        8.96      2.71 o 
   1  -4  15        1.24        2.87      1.80 o 
   2  -4  15        1.50        1.90      1.84 o 
  -2  -3  15        1.90        4.67      2.03 o 
  -1  -3  15        0.02       -0.38      2.16 o 
   0  -3  15        3.31        2.91      1.67 o 
   1  -3  15        0.64        2.32      1.56 o 
   2  -3  15        0.96       74.25      9.17 o 
  -2  -2  15        5.86        4.13      1.93 o 
  -1  -2  15        0.70       -2.33      1.55 o 
   0  -2  15        1.49       -0.04      0.91 o 
   1  -2  15        1.63        0.31      1.14 o 
   2  -2  15        7.42        7.94      2.80 o 
  -2  -1  15        3.59        0.93      1.11 o 
  -1  -1  15        0.90        1.37      1.49 o 
   0  -1  15        2.05       -0.01      1.29 o 
   1  -1  15        1.56        2.46      1.96 o 
   2  -1  15       14.90       18.25      4.28 o 
  -1   0  15       12.45       13.56      2.95 o 
   0   0  15        1.18        3.76      1.89 o 
   1   0  15        0.29       -3.00      2.00 o 
   2   0  15        6.82        3.06      2.06 o 
  -1   1  15        9.70       13.01      3.35 o 
   0   1  15        3.05        5.04      2.34 o 
   1   1  15        2.20       -0.15      1.21 o 
   2   1  15        1.05        3.44      2.09 o 
  -1   2  15        2.01        2.08      2.17 o 
   0   2  15        8.66       11.97      3.38 o 
   1   2  15        3.45       -0.10      1.35 o 
  -1   3  15        0.18        1.17      1.71 o 
   0   3  15        0.04        0.50      1.85 o 
   1   3  15        0.01        6.23      2.73 o 
   0  -2  16        0.26       -0.48      1.39 o 
   0  -1  16        2.52       -0.51      1.23 o 
   0   0  16        0.14        1.19      1.60 o 
                                                 
